# Supplementary material for: 1,1′-[(2,3,3a,4,5,6,7,7a-Octa­hydro-1H-1,3-benzimidazole-1,3-di­yl)bis­(methyl­ene)]bis­(1H-benzotriazole)
Source: Acta Crystallogr Sect E Struct Rep Online. 2011 Oct 29;67(Pt 11):o3071. doi: 10.1107/S160053681104044X (PMC3247461; doi:10.1107/S160053681104044X)
Supplement: Supplementary file 1 [file e-67-o3071-sup1.cif]

##############################################################################
#                                                                            #
# This CIF contains the data in a paper accepted for publication in          #
# Acta Crystallographica Section E. It conforms to the requirements of       #
# Notes for Authors for Acta Crystallographica Section E, and has been       #
# peer reviewed under the auspices of the IUCr Commission on Journals.       #
#                                                                            #
# Full details of the Crystallographic Information File format               #
# are given in the paper "The Crystallographic Information File (CIF):       #
# a New Standard Archive File for Crystallography" by S. R. Hall, F. H.      #
# Allen and I. D. Brown [Acta Cryst. (1991), A47, 655-685].                  #
#                                                                            #
# The current version of the core CIF dictionary is obtainable from          #
# ftp://ftp.iucr.org/pub/cif_core.dic.                                       #
#                                                                            #
# Software is freely available for graphical display of the structure(s)     #
# in this CIF. For information consult the CIF software page                 #
# http://www.iucr.org/resources/cif/software.                                #
#                                                                            #
# This file may be used for bona fide research purposes within the           #
# scientific community so long as proper attribution is given to the journal # 
# article from which it was obtained.                                        #
#                                                                            #
##############################################################################
data_I
_audit_creation_method     SHELXL97
_chemical_name_systematic
;
1,1'-[(2,3,3a,4,5,6,7,7a-Octahydro-1<i>H</i>-1,3-benzimidazole-1,3-
diyl)bis(methylene)]bis(1<i>H</i>-benzotriazole)
;
_chemical_name_common     ?
_chemical_formula_moiety     'C21 H24 N8'
_chemical_formula_sum     'C21 H24 N8'
_chemical_formula_iupac     'C21 H24 N8'
_chemical_formula_weight     388.48
_chemical_melting_point     424
_symmetry_cell_setting     monoclinic
_symmetry_space_group_name_H-M     'P 21/c'
_symmetry_space_group_name_hall     '-P 2ybc'
loop_
    _symmetry_equiv_pos_as_xyz
    'x, y, z'
    '-x, y+1/2, -z+1/2'
    '-x, -y, -z'
    'x, -y-1/2, z-1/2'
_cell_length_a     11.9474(2)
_cell_length_b     5.94060(10)
_cell_length_c     27.3861(4)
_cell_angle_alpha     90.00
_cell_angle_beta     90.8610(10)
_cell_angle_gamma     90.00
_cell_volume     1943.50(5)
_cell_formula_units_Z     4
_cell_measurement_reflns_used     13493
_cell_measurement_theta_min     3.2251
_cell_measurement_temperature     119.9
_exptl_crystal_description     plate
_exptl_crystal_colour     colourless
_exptl_crystal_size_max     0.3131
_exptl_crystal_size_mid     0.1775
_exptl_crystal_size_min     0.1046
_exptl_crystal_density_diffrn     1.328
_exptl_crystal_density_meas     ?
_exptl_crystal_density_method     'not measured'
_exptl_crystal_F_000     824
_exptl_absorpt_coefficient_mu     0.677
_exptl_absorpt_correction_type     none
_exptl_absorpt_process_details     ?
_exptl_absorpt_correction_T_min     ?
_exptl_absorpt_correction_T_max     ?
_exptl_special_details     ?
_diffrn_ambient_temperature     119.9
_diffrn_radiation_type     'Cu K\a'
_diffrn_radiation_wavelength     1.5418
_diffrn_radiation_source     'Enhance Ultra (Cu) X-ray Source'
_diffrn_radiation_monochromator     'mirror'
_diffrn_measurement_device_type
                                'Oxford Diffraction Xcalibur Atlas Gemini ultra'
_diffrn_measurement_method
;
Rotation method data acquisition using \w
;
_diffrn_detector_area_resol_mean     10.3784
_diffrn_reflns_number     37999
_diffrn_reflns_av_R_equivalents     0.1719
_diffrn_reflns_av_sigmaI/netI     0.0592
_diffrn_reflns_theta_min     3.23
_diffrn_reflns_theta_max     67.12
_diffrn_reflns_theta_full     67.12
_diffrn_measured_fraction_theta_max     0.997
_diffrn_measured_fraction_theta_full     0.997
_diffrn_reflns_limit_h_min     -14
_diffrn_reflns_limit_h_max     14
_diffrn_reflns_limit_k_min     -7
_diffrn_reflns_limit_k_max     7
_diffrn_reflns_limit_l_min     -32
_diffrn_reflns_limit_l_max     32
_diffrn_standards_number     ?
_diffrn_standards_interval_count     ?
_diffrn_standards_interval_time     ?
_diffrn_standards_decay_%     ?
_refine_special_details     ?
_reflns_number_total     3461
_reflns_number_gt     2990
_reflns_threshold_expression     I>2\s(I)
_refine_ls_structure_factor_coef     Fsqd
_refine_ls_matrix_type     full
_refine_ls_R_factor_all     0.0588
_refine_ls_R_factor_gt     0.0515
_refine_ls_wR_factor_gt     0.1288
_refine_ls_wR_factor_ref     0.1374
_refine_ls_goodness_of_fit_ref     1.061
_refine_ls_restrained_S_all     1.061
_refine_ls_number_reflns     3461
_refine_ls_number_parameters     262
_refine_ls_number_restraints     0
_refine_ls_number_constraints     0
_refine_ls_hydrogen_treatment     constr
_refine_ls_weighting_scheme     calc
_refine_ls_weighting_details
         'calc w=1/[\s^2^(Fo^2^)+(0.0756P)^2^+0.4705P] where P=(Fo^2^+2Fc^2^)/3'
_atom_sites_solution_hydrogens     geom
_atom_sites_solution_primary     direct
_atom_sites_solution_secondary     difmap
_refine_ls_shift/su_max     0.000
_refine_ls_shift/su_mean     0.000
_refine_diff_density_max     0.228
_refine_diff_density_min     -0.310
_refine_ls_extinction_method     none
_refine_ls_extinction_coef     ?
loop_
    _atom_type_symbol
    _atom_type_description
    _atom_type_scat_dispersion_real
    _atom_type_scat_dispersion_imag
    _atom_type_scat_source
    'C' 'C' 0.0181 0.0091
                         'International Tables Vol C Tables 4.2.6.8 and 6.1.1.4'
    'H' 'H' 0.0000 0.0000
                         'International Tables Vol C Tables 4.2.6.8 and 6.1.1.4'
    'N' 'N' 0.0311 0.0180
                         'International Tables Vol C Tables 4.2.6.8 and 6.1.1.4'
_computing_data_collection     'Crysalis PRO (Oxford Diffraction, 2010)'
_computing_cell_refinement     'Crysalis PRO (Oxford Diffraction, 2010)'
_computing_data_reduction     'Crysalis PRO (Oxford Diffraction, 2010)'
_computing_structure_solution     'SHELXS97 (Sheldrick, 2008)'
_computing_structure_refinement     'SHELXL97 (Sheldrick, 2008)'
_computing_molecular_graphics     'DIAMOND (Brandenburg & Putz, 2005)'
_computing_publication_material     'publCIF (Westrip, 2010)'
loop_
    _atom_site_type_symbol
    _atom_site_label
    _atom_site_fract_x
    _atom_site_fract_y
    _atom_site_fract_z
    _atom_site_U_iso_or_equiv
    _atom_site_adp_type
    _atom_site_calc_flag
    _atom_site_refinement_flags
    _atom_site_occupancy
    _atom_site_symmetry_multiplicity
    _atom_site_disorder_assembly
    _atom_site_disorder_group
    N N1 0.06576(12) 1.3038(2) 0.03014(5) 0.0301(4) Uani d . 1 1 . .
    N N2 0.06561(12) 1.1599(2) 0.06570(5) 0.0298(3) Uani d . 1 1 . .
    N N3 0.12624(11) 0.9755(2) 0.05292(5) 0.0256(3) Uani d . 1 1 . .
    N N4 0.21777(12) 0.7711(2) 0.12114(5) 0.0277(3) Uani d . 1 1 . .
    N N5 0.34776(11) 0.9703(2) 0.16832(5) 0.0250(3) Uani d . 1 1 . .
    N N6 0.31150(11) 0.9133(2) 0.25550(5) 0.0240(3) Uani d . 1 1 . .
    N N7 0.34948(11) 0.7097(3) 0.27089(5) 0.0296(4) Uani d . 1 1 . .
    N N8 0.27753(12) 0.6222(3) 0.30094(5) 0.0302(3) Uani d . 1 1 . .
    C C1 0.12747(13) 1.2136(3) -0.00732(6) 0.0249(4) Uani d . 1 1 . .
    C C2 0.14940(14) 1.3000(3) -0.05407(6) 0.0293(4) Uani d . 1 1 . .
    H H2 0.1233 1.4406 -0.0639 0.035 Uiso calc R 1 1 . .
    C C3 0.21134(15) 1.1660(3) -0.08439(7) 0.0332(4) Uani d . 1 1 . .
    H H3 0.2266 1.2157 -0.1158 0.040 Uiso calc R 1 1 . .
    C C4 0.25227(15) 0.9548(3) -0.06892(7) 0.0334(4) Uani d . 1 1 . .
    H H4 0.2949 0.8705 -0.0904 0.040 Uiso calc R 1 1 . .
    C C5 0.23166(14) 0.8690(3) -0.02351(7) 0.0299(4) Uani d . 1 1 . .
    H H5 0.2591 0.7296 -0.0136 0.036 Uiso calc R 1 1 . .
    C C6 0.16690(13) 1.0034(3) 0.00695(6) 0.0239(4) Uani d . 1 1 . .
    C C7 0.12758(14) 0.7809(3) 0.08616(7) 0.0288(4) Uani d . 1 1 . .
    H H7A 0.0577 0.7797 0.1038 0.035 Uiso calc R 1 1 . .
    H H7B 0.1296 0.6450 0.0666 0.035 Uiso calc R 1 1 . .
    C C8 0.22853(13) 0.9669(3) 0.15340(6) 0.0270(4) Uani d . 1 1 . .
    H H8A 0.1810 0.9509 0.1816 0.032 Uiso calc R 1 1 . .
    H H8B 0.2083 1.1041 0.1362 0.032 Uiso calc R 1 1 . .
    C C9 0.33087(14) 0.7201(3) 0.10497(6) 0.0265(4) Uani d . 1 1 . .
    H H9 0.3541 0.8339 0.0813 0.032 Uiso calc R 1 1 . .
    C C10 0.35246(16) 0.4874(3) 0.08427(7) 0.0350(4) Uani d . 1 1 . .
    H H10A 0.3126 0.4691 0.0534 0.042 Uiso calc R 1 1 . .
    H H10B 0.3265 0.3730 0.1067 0.042 Uiso calc R 1 1 . .
    C C11 0.47850(16) 0.4632(3) 0.07680(8) 0.0391(5) Uani d . 1 1 . .
    H H11A 0.5017 0.5670 0.0515 0.047 Uiso calc R 1 1 . .
    H H11B 0.4945 0.3117 0.0657 0.047 Uiso calc R 1 1 . .
    C C12 0.54586(16) 0.5107(3) 0.12368(8) 0.0391(5) Uani d . 1 1 . .
    H H12A 0.6251 0.5020 0.1167 0.047 Uiso calc R 1 1 . .
    H H12B 0.5292 0.3956 0.1476 0.047 Uiso calc R 1 1 . .
    C C13 0.51985(14) 0.7429(3) 0.14530(7) 0.0338(4) Uani d . 1 1 . .
    H H13A 0.5590 0.7621 0.1763 0.041 Uiso calc R 1 1 . .
    H H13B 0.5437 0.8607 0.1233 0.041 Uiso calc R 1 1 . .
    C C14 0.39463(14) 0.7551(3) 0.15242(6) 0.0265(4) Uani d . 1 1 . .
    H H14 0.3728 0.6377 0.1755 0.032 Uiso calc R 1 1 . .
    C C15 0.37030(13) 1.0415(3) 0.21750(6) 0.0270(4) Uani d . 1 1 . .
    H H15A 0.3498 1.1989 0.2204 0.032 Uiso calc R 1 1 . .
    H H15B 0.4502 1.0302 0.2238 0.032 Uiso calc R 1 1 . .
    C C16 0.21029(13) 0.9579(3) 0.27606(6) 0.0235(4) Uani d . 1 1 . .
    C C17 0.13513(14) 1.1384(3) 0.27189(6) 0.0284(4) Uani d . 1 1 . .
    H H17 0.1497 1.2636 0.2526 0.034 Uiso calc R 1 1 . .
    C C18 0.03858(15) 1.1180(3) 0.29813(7) 0.0333(4) Uani d . 1 1 . .
    H H18 -0.0144 1.2324 0.2960 0.040 Uiso calc R 1 1 . .
    C C19 0.01666(14) 0.9313(3) 0.32806(6) 0.0313(4) Uani d . 1 1 . .
    H H19 -0.0497 0.9267 0.3454 0.038 Uiso calc R 1 1 . .
    C C20 0.09064(14) 0.7563(3) 0.33234(6) 0.0297(4) Uani d . 1 1 . .
    H H20 0.0762 0.6333 0.3523 0.036 Uiso calc R 1 1 . .
    C C21 0.18967(14) 0.7708(3) 0.30514(6) 0.0255(4) Uani d . 1 1 . .
loop_
    _atom_site_aniso_label
    _atom_site_aniso_U_11
    _atom_site_aniso_U_22
    _atom_site_aniso_U_33
    _atom_site_aniso_U_12
    _atom_site_aniso_U_13
    _atom_site_aniso_U_23
    N1 0.0331(8) 0.0264(8) 0.0309(8) 0.0061(6) -0.0009(6) -0.0036(6)
    N2 0.0288(7) 0.0288(8) 0.0320(8) 0.0062(6) 0.0007(6) -0.0046(6)
    N3 0.0240(7) 0.0252(7) 0.0275(8) 0.0008(5) 0.0001(6) -0.0031(6)
    N4 0.0231(7) 0.0284(8) 0.0316(8) -0.0020(5) -0.0018(6) 0.0023(6)
    N5 0.0199(7) 0.0294(8) 0.0258(8) -0.0033(5) 0.0033(5) 0.0013(6)
    N6 0.0203(6) 0.0282(7) 0.0233(7) -0.0007(5) 0.0004(5) 0.0026(5)
    N7 0.0238(7) 0.0329(8) 0.0320(8) 0.0046(6) 0.0004(6) 0.0050(6)
    N8 0.0263(7) 0.0314(8) 0.0329(8) 0.0032(6) 0.0028(6) 0.0057(6)
    C1 0.0228(8) 0.0221(8) 0.0298(9) -0.0012(6) -0.0019(6) -0.0047(6)
    C2 0.0281(8) 0.0257(9) 0.0338(10) -0.0039(7) -0.0051(7) 0.0021(7)
    C3 0.0281(9) 0.0409(10) 0.0308(9) -0.0068(7) 0.0025(7) 0.0020(8)
    C4 0.0283(9) 0.0375(10) 0.0345(10) 0.0027(7) 0.0063(7) -0.0074(8)
    C5 0.0267(8) 0.0271(9) 0.0361(10) 0.0033(7) 0.0018(7) -0.0047(7)
    C6 0.0204(7) 0.0258(8) 0.0255(9) -0.0025(6) -0.0025(6) -0.0034(6)
    C7 0.0256(8) 0.0261(9) 0.0345(10) -0.0034(6) -0.0024(7) 0.0021(7)
    C8 0.0218(8) 0.0345(9) 0.0247(9) -0.0010(7) 0.0016(6) 0.0004(7)
    C9 0.0249(8) 0.0247(9) 0.0299(9) -0.0019(6) 0.0020(7) 0.0035(7)
    C10 0.0373(10) 0.0263(9) 0.0412(11) 0.0003(7) -0.0049(8) -0.0014(8)
    C11 0.0403(11) 0.0298(10) 0.0473(12) 0.0066(8) 0.0055(9) -0.0036(8)
    C12 0.0282(9) 0.0362(11) 0.0530(13) 0.0040(8) 0.0008(8) 0.0004(9)
    C13 0.0230(9) 0.0353(10) 0.0431(11) -0.0004(7) 0.0007(7) 0.0002(8)
    C14 0.0236(8) 0.0259(9) 0.0299(9) -0.0024(6) 0.0028(7) 0.0046(7)
    C15 0.0223(8) 0.0304(9) 0.0283(9) -0.0073(6) 0.0021(6) 0.0022(7)
    C16 0.0204(8) 0.0276(9) 0.0225(8) -0.0011(6) -0.0003(6) -0.0027(6)
    C17 0.0319(9) 0.0243(9) 0.0291(9) 0.0023(7) 0.0012(7) -0.0005(7)
    C18 0.0324(9) 0.0346(10) 0.0330(10) 0.0088(7) 0.0013(7) -0.0074(7)
    C19 0.0252(8) 0.0393(10) 0.0297(10) -0.0011(7) 0.0067(7) -0.0085(7)
    C20 0.0284(9) 0.0333(10) 0.0274(9) -0.0055(7) 0.0037(7) 0.0010(7)
    C21 0.0247(8) 0.0268(9) 0.0250(9) 0.0005(6) 0.0006(6) 0.0004(6)
_geom_special_details     ?
loop_
    _geom_bond_atom_site_label_1
    _geom_bond_atom_site_label_2
    _geom_bond_site_symmetry_2
    _geom_bond_distance
    _geom_bond_publ_flag
    N1 N2 . 1.296(2) ?
    N1 C1 . 1.380(2) ?
    N2 N3 . 1.3619(19) ?
    N3 C6 . 1.366(2) ?
    N3 C7 . 1.471(2) ?
    N4 C7 . 1.432(2) ?
    N4 C9 . 1.460(2) ?
    N4 C8 . 1.465(2) ?
    N5 C15 . 1.433(2) ?
    N5 C14 . 1.464(2) ?
    N5 C8 . 1.476(2) ?
    N6 N7 . 1.357(2) ?
    N6 C16 . 1.367(2) ?
    N6 C15 . 1.476(2) ?
    N7 N8 . 1.307(2) ?
    N8 C21 . 1.378(2) ?
    C1 C6 . 1.389(2) ?
    C1 C2 . 1.408(2) ?
    C2 C3 . 1.375(3) ?
    C2 H2 . 0.9300 ?
    C3 C4 . 1.409(3) ?
    C3 H3 . 0.9300 ?
    C4 C5 . 1.370(3) ?
    C4 H4 . 0.9300 ?
    C5 C6 . 1.397(2) ?
    C5 H5 . 0.9300 ?
    C7 H7A . 0.9700 ?
    C7 H7B . 0.9700 ?
    C8 H8A . 0.9700 ?
    C8 H8B . 0.9700 ?
    C9 C14 . 1.511(2) ?
    C9 C10 . 1.517(2) ?
    C9 H9 . 0.9800 ?
    C10 C11 . 1.529(3) ?
    C10 H10A . 0.9700 ?
    C10 H10B . 0.9700 ?
    C11 C12 . 1.531(3) ?
    C11 H11A . 0.9700 ?
    C11 H11B . 0.9700 ?
    C12 C13 . 1.535(3) ?
    C12 H12A . 0.9700 ?
    C12 H12B . 0.9700 ?
    C13 C14 . 1.513(2) ?
    C13 H13A . 0.9700 ?
    C13 H13B . 0.9700 ?
    C14 H14 . 0.9800 ?
    C15 H15A . 0.9700 ?
    C15 H15B . 0.9700 ?
    C16 C21 . 1.391(2) ?
    C16 C17 . 1.402(2) ?
    C17 C18 . 1.374(2) ?
    C17 H17 . 0.9300 ?
    C18 C19 . 1.406(3) ?
    C18 H18 . 0.9300 ?
    C19 C20 . 1.369(3) ?
    C19 H19 . 0.9300 ?
    C20 C21 . 1.410(2) ?
    C20 H20 . 0.9300 ?
loop_
    _geom_angle_atom_site_label_1
    _geom_angle_atom_site_label_2
    _geom_angle_atom_site_label_3
    _geom_angle_site_symmetry_1
    _geom_angle_site_symmetry_3
    _geom_angle
    _geom_angle_publ_flag
    N2 N1 C1 . . 108.00(14) ?
    N1 N2 N3 . . 109.32(13) ?
    N2 N3 C6 . . 109.70(13) ?
    N2 N3 C7 . . 118.30(13) ?
    C6 N3 C7 . . 131.64(14) ?
    C7 N4 C9 . . 119.73(14) ?
    C7 N4 C8 . . 115.44(13) ?
    C9 N4 C8 . . 105.94(13) ?
    C15 N5 C14 . . 118.03(14) ?
    C15 N5 C8 . . 115.53(13) ?
    C14 N5 C8 . . 106.11(13) ?
    N7 N6 C16 . . 109.79(13) ?
    N7 N6 C15 . . 121.24(13) ?
    C16 N6 C15 . . 128.57(14) ?
    N8 N7 N6 . . 109.28(13) ?
    N7 N8 C21 . . 107.87(14) ?
    N1 C1 C6 . . 108.83(15) ?
    N1 C1 C2 . . 130.01(16) ?
    C6 C1 C2 . . 121.12(16) ?
    C3 C2 C1 . . 116.57(16) ?
    C3 C2 H2 . . 121.7 ?
    C1 C2 H2 . . 121.7 ?
    C2 C3 C4 . . 121.44(17) ?
    C2 C3 H3 . . 119.3 ?
    C4 C3 H3 . . 119.3 ?
    C5 C4 C3 . . 122.54(17) ?
    C5 C4 H4 . . 118.7 ?
    C3 C4 H4 . . 118.7 ?
    C4 C5 C6 . . 115.99(16) ?
    C4 C5 H5 . . 122.0 ?
    C6 C5 H5 . . 122.0 ?
    N3 C6 C1 . . 104.14(14) ?
    N3 C6 C5 . . 133.54(16) ?
    C1 C6 C5 . . 122.31(16) ?
    N4 C7 N3 . . 116.54(13) ?
    N4 C7 H7A . . 108.2 ?
    N3 C7 H7A . . 108.2 ?
    N4 C7 H7B . . 108.2 ?
    N3 C7 H7B . . 108.2 ?
    H7A C7 H7B . . 107.3 ?
    N4 C8 N5 . . 104.68(13) ?
    N4 C8 H8A . . 110.8 ?
    N5 C8 H8A . . 110.8 ?
    N4 C8 H8B . . 110.8 ?
    N5 C8 H8B . . 110.8 ?
    H8A C8 H8B . . 108.9 ?
    N4 C9 C14 . . 99.64(13) ?
    N4 C9 C10 . . 117.77(14) ?
    C14 C9 C10 . . 111.14(14) ?
    N4 C9 H9 . . 109.3 ?
    C14 C9 H9 . . 109.3 ?
    C10 C9 H9 . . 109.3 ?
    C9 C10 C11 . . 107.98(15) ?
    C9 C10 H10A . . 110.1 ?
    C11 C10 H10A . . 110.1 ?
    C9 C10 H10B . . 110.1 ?
    C11 C10 H10B . . 110.1 ?
    H10A C10 H10B . . 108.4 ?
    C10 C11 C12 . . 112.13(16) ?
    C10 C11 H11A . . 109.2 ?
    C12 C11 H11A . . 109.2 ?
    C10 C11 H11B . . 109.2 ?
    C12 C11 H11B . . 109.2 ?
    H11A C11 H11B . . 107.9 ?
    C11 C12 C13 . . 112.45(16) ?
    C11 C12 H12A . . 109.1 ?
    C13 C12 H12A . . 109.1 ?
    C11 C12 H12B . . 109.1 ?
    C13 C12 H12B . . 109.1 ?
    H12A C12 H12B . . 107.8 ?
    C14 C13 C12 . . 107.41(14) ?
    C14 C13 H13A . . 110.2 ?
    C12 C13 H13A . . 110.2 ?
    C14 C13 H13B . . 110.2 ?
    C12 C13 H13B . . 110.2 ?
    H13A C13 H13B . . 108.5 ?
    N5 C14 C9 . . 100.73(13) ?
    N5 C14 C13 . . 117.62(14) ?
    C9 C14 C13 . . 111.67(14) ?
    N5 C14 H14 . . 108.8 ?
    C9 C14 H14 . . 108.8 ?
    C13 C14 H14 . . 108.8 ?
    N5 C15 N6 . . 115.18(13) ?
    N5 C15 H15A . . 108.5 ?
    N6 C15 H15A . . 108.5 ?
    N5 C15 H15B . . 108.5 ?
    N6 C15 H15B . . 108.5 ?
    H15A C15 H15B . . 107.5 ?
    N6 C16 C21 . . 104.25(14) ?
    N6 C16 C17 . . 133.15(15) ?
    C21 C16 C17 . . 122.59(15) ?
    C18 C17 C16 . . 115.60(16) ?
    C18 C17 H17 . . 122.2 ?
    C16 C17 H17 . . 122.2 ?
    C17 C18 C19 . . 122.65(16) ?
    C17 C18 H18 . . 118.7 ?
    C19 C18 H18 . . 118.7 ?
    C20 C19 C18 . . 121.58(16) ?
    C20 C19 H19 . . 119.2 ?
    C18 C19 H19 . . 119.2 ?
    C19 C20 C21 . . 117.01(16) ?
    C19 C20 H20 . . 121.5 ?
    C21 C20 H20 . . 121.5 ?
    N8 C21 C16 . . 108.80(14) ?
    N8 C21 C20 . . 130.64(16) ?
    C16 C21 C20 . . 120.56(15) ?
loop_
    _geom_torsion_atom_site_label_1
    _geom_torsion_atom_site_label_2
    _geom_torsion_atom_site_label_3
    _geom_torsion_atom_site_label_4
    _geom_torsion_site_symmetry_1
    _geom_torsion_site_symmetry_2
    _geom_torsion_site_symmetry_3
    _geom_torsion_site_symmetry_4
    _geom_torsion
    _geom_torsion_publ_flag
    N3 C7 N4 C8 . . . . 56.8(4) ?
    C8 N5 C15 N6 . . . . 55.5(4) ?
loop_
    _geom_hbond_atom_site_label_D
    _geom_hbond_atom_site_label_H
    _geom_hbond_atom_site_label_A
    _geom_hbond_site_symmetry_D
    _geom_hbond_site_symmetry_H
    _geom_hbond_site_symmetry_A
    _geom_hbond_distance_DH
    _geom_hbond_distance_HA
    _geom_hbond_distance_DA
    _geom_hbond_angle_DHA
    _geom_hbond_publ_flag
    C8 H8a N6 . . . 0.97 2.55 2.970(2) 106 no
    C8 H8b N3 . . . 0.97 2.58 2.995(2) 106 no
    C7 H7b N1 . . 1_545 0.97 2.38 3.301(2) 159 yes
    C15 H15b N7 . . 2_655 0.97 2.62 3.504(2) 151 yes
data_global
_journal_date_recd_electronic     2011-09-15
_journal_date_accepted     2011-10-01
_journal_name_full     'Acta Crystallographica, Section E'
_journal_year     2011
_journal_volume     67
_journal_issue     11
_journal_page_first     o3071
_journal_page_last     o3071
_journal_paper_category     QO
_journal_coeditor_code     BH2381
_publ_contact_author_name     'Augusto Rivera'
_publ_contact_author_address
;
Departamento de Qu\'imica, Universidad Nacional de Colombia, Ciudad
Universitaria, Bogot\'a, Colombia
;
_publ_contact_author_email     ariverau@unal.edu.co
_publ_contact_author_fax     57-1-3165220
_publ_contact_author_phone     57-1-3165000
_publ_section_title
;\
1,1'-[(2,3,3a,4,5,6,7,7a-Octahydro-1<i>H</i>-1,3-benzimidazole-1,3-diyl)\
bis(methylene)]bis(1<i>H</i>-benzotriazole)
;
loop_
    _publ_author_name
    _publ_author_footnote
    _publ_author_address
    "Rivera, Augusto" .
;
Departamento de Qu\'imica
Universidad Nacional de Colombia
Ciudad Universitaria
Bogot\'a
Colombia
;
    "Pacheco, Dency Jos\'e" .
;
Departamento de Qu\'imica
Universidad Nacional de Colombia
Ciudad Universitaria
Bogot\'a
Colombia
;
    "R\'ios-Motta, Jaime" .
;
Departamento de Qu\'imica
Universidad Nacional de Colombia
Ciudad Universitaria
Bogot\'a
Colombia
;
    "Pojarov\'a, Michaela" .
;
Institute of Physics, AS CR, v.v.i.
Na Slovance 2
182 21 Praha 8
Czech Republic
;
    "Du\<sek, Michal" .
;
Institute of Physics, AS CR, v.v.i.
Na Slovance 2
182 21 Praha 8
Czech Republic
;
