# Supplementary material for: 1,1′-[(2,3,3a,4,5,6,7,7a-Octa­hydro-1H-1,3-benzimidazole-1,3-di­yl)bis­(methyl­ene)]bis­(1H-benzotriazole)
Source: Acta Crystallogr Sect E Struct Rep Online. 2011 Oct 29;67(Pt 11):o3071. doi: 10.1107/S160053681104044X (PMC3247461; doi:10.1107/S160053681104044X)
Supplement: Supplementary file 2 [file e-67-o3071-Isup2.hkl]

# 
# h,k,l, Fc-squared, Fo-squared, sigma(Fo-squared) and status flag 
# 
data_I
_shelx_title ' Bog11_19_003 in P2(1)/c' 
_shelx_refln_list_code          4 
_shelx_F_calc_maximum      153.76 
_exptl_crystal_F_000       824.00 
_reflns_d_resolution_high  0.8367 
 
loop_ 
 _symmetry_equiv_pos_as_xyz 
 'x, y, z' 
 '-x, y+1/2, -z+1/2' 
 '-x, -y, -z' 
 'x, -y-1/2, z-1/2' 
 
_cell_length_a    11.9474 
_cell_length_b     5.9406 
_cell_length_c    27.3861 
_cell_angle_alpha  90.000 
_cell_angle_beta   90.861 
_cell_angle_gamma  90.000 
 
_shelx_F_squared_multiplier     1.000 
 
loop_ 
 _refln_index_h 
 _refln_index_k 
 _refln_index_l 
 _refln_F_squared_calc 
 _refln_F_squared_meas 
 _refln_F_squared_sigma 
 _refln_observed_status 
   1   0   0     2721.68     2718.28    331.04 o 
   2   0   0     7014.68     7812.86    816.68 o 
   3   0   0     1122.93     1212.88    126.31 o 
   4   0   0     1052.98     1129.15     72.30 o 
   5   0   0      281.06      344.13     66.80 o 
   6   0   0     1262.96      511.00    200.99 o 
   7   0   0     3371.70     4039.81    126.34 o 
   8   0   0      510.92      513.10     26.50 o 
   9   0   0      742.72      823.46     21.08 o 
  10   0   0      547.09      586.70     25.93 o 
  11   0   0      330.25      297.16     20.85 o 
  12   0   0      331.65      324.06     20.63 o 
  13   0   0       12.44       14.39      4.86 o 
  14   0   0      210.81      238.22     28.56 o 
   1   1   0     8760.24     7340.20    137.55 o 
   2   1   0     6772.12     6338.37    229.75 o 
   3   1   0     5506.04     5207.99     53.40 o 
   4   1   0      127.78      120.04      5.86 o 
   5   1   0      537.43      498.35     27.25 o 
   6   1   0      414.92      570.11     18.00 o 
   7   1   0      445.56      425.90     17.49 o 
   8   1   0      345.96      363.23     13.09 o 
   9   1   0      282.42      277.37     12.22 o 
  10   1   0      253.76      250.24     11.75 o 
  11   1   0       45.57       39.04      4.44 o 
  12   1   0      322.07      331.64     14.28 o 
  13   1   0      175.52      171.01      9.52 o 
  14   1   0       30.97       25.96      4.82 o 
   0   2   0      462.35      314.46     49.43 o 
   1   2   0     3013.41     2322.41    254.90 o 
   2   2   0      167.90      122.52      9.57 o 
   3   2   0      578.70      660.96     49.36 o 
   4   2   0     1009.69     1025.72     42.99 o 
   5   2   0      181.77      186.11      9.47 o 
   6   2   0      326.25      355.48     10.17 o 
   7   2   0      166.66      158.65      7.01 o 
   8   2   0      175.70      179.29      7.97 o 
   9   2   0       71.20       54.08      5.12 o 
  10   2   0      247.08      277.31     18.14 o 
  11   2   0      223.75      247.76     10.20 o 
  12   2   0        3.21        2.78      2.21 o 
  13   2   0        3.52        2.50      1.47 o 
   1   3   0       21.47       18.61      6.31 o 
   2   3   0       91.08       89.17      8.90 o 
   3   3   0     1436.12     1470.16     55.41 o 
   4   3   0       53.36       63.99      3.85 o 
   5   3   0      398.37      379.59     16.24 o 
   6   3   0      662.94      657.12     24.06 o 
   7   3   0        0.05        2.80      1.50 o 
   8   3   0       95.75       92.07      5.19 o 
   9   3   0       49.95       44.64      5.51 o 
  10   3   0       27.45       23.60      3.58 o 
  11   3   0        1.64        3.64      2.27 o 
  12   3   0       65.05       76.47      6.01 o 
   0   4   0     4377.78     4573.40    175.01 o 
   1   4   0      500.21      516.92     19.66 o 
   2   4   0        1.69        1.36      1.92 o 
   3   4   0      724.35      736.67     23.17 o 
   4   4   0     1098.38     1175.44     52.67 o 
   5   4   0       63.64       64.41      4.46 o 
   6   4   0      387.08      414.26     18.63 o 
   7   4   0      395.31      377.80     20.24 o 
   8   4   0      150.38      153.13      7.95 o 
   9   4   0      163.51      143.69      9.49 o 
  10   4   0        3.31        4.84      2.72 o 
  11   4   0       59.06       56.42      4.59 o 
   1   5   0     1302.48     1299.84     47.32 o 
   2   5   0      603.29      602.07     23.83 o 
   3   5   0        5.40        4.68      2.53 o 
   4   5   0       28.97       23.23      4.41 o 
   5   5   0        2.04       -1.24      2.85 o 
   6   5   0      390.80      366.92     17.04 o 
   7   5   0       19.42       14.96      2.56 o 
   8   5   0       29.84       22.21      2.97 o 
   9   5   0       90.44       76.60      5.43 o 
  10   5   0      338.77      342.41     14.76 o 
   0   6   0        0.20        3.57      3.58 o 
   1   6   0       20.21       14.01      5.34 o 
   2   6   0        0.18        0.46      2.58 o 
   3   6   0       64.46       54.37      5.62 o 
   4   6   0       64.74       57.14      5.24 o 
   5   6   0        0.60        1.75      2.06 o 
   6   6   0        0.10       -0.67      1.74 o 
   7   6   0       15.64       18.89      3.53 o 
   1   7   0       87.78       80.43      7.93 o 
   2   7   0        5.38       10.06      3.92 o 
 -14   1   1       97.81      104.73     15.19 o 
 -13   1   1       78.43       82.71      7.63 o 
 -12   1   1        3.34        6.92      2.49 o 
 -11   1   1        6.64        8.22      2.92 o 
 -10   1   1      203.77      200.53     10.08 o 
  -9   1   1      112.28      112.74      6.45 o 
  -8   1   1        5.15        4.65      1.84 o 
  -7   1   1      404.05      521.75     17.77 o 
  -6   1   1       11.69        8.99      2.92 o 
  -5   1   1        0.14       -0.97      1.56 o 
  -4   1   1      315.76      327.89     11.85 o 
  -3   1   1       39.99       41.11      3.19 o 
  -2   1   1     6762.90     5185.19    331.99 o 
  -1   1   1    17712.97    13437.35    104.29 o 
   0   1   1     1919.02     1622.26    129.10 o 
   1   1   1      243.95      184.62     11.07 o 
   2   1   1    11901.63    11198.32    351.97 o 
   3   1   1     3807.75     3826.61     32.56 o 
   4   1   1        0.18        1.85      0.86 o 
   5   1   1      614.07      648.35     17.91 o 
   6   1   1     2215.08     2533.75     47.95 o 
   7   1   1      310.48      347.37      8.75 o 
   8   1   1      550.19      567.70     21.94 o 
   9   1   1       33.76       42.80      3.74 o 
  10   1   1      663.86      673.87     24.58 o 
  11   1   1      382.83      387.47     15.18 o 
  12   1   1       50.17       40.32      5.07 o 
  13   1   1       73.42       81.53      6.45 o 
  14   1   1       71.56       73.93      7.95 o 
 -13   2   1       54.18       56.38      5.20 o 
 -12   2   1       45.85       43.92      5.75 o 
 -11   2   1        0.08       -0.24      2.27 o 
 -10   2   1      343.42      381.15     24.16 o 
  -9   2   1       19.62       12.92      2.45 o 
  -8   2   1      155.97      152.12      6.70 o 
  -7   2   1        0.73        2.09      1.65 o 
  -6   2   1      450.88      484.63     22.69 o 
  -5   2   1       78.04       73.67      6.97 o 
  -4   2   1      251.84      267.74     13.27 o 
  -3   2   1        3.74        8.25      3.39 o 
  -2   2   1      109.03      103.65      6.85 o 
  -1   2   1     1852.56     1306.49    164.76 o 
   0   2   1      158.08      108.89      9.77 o 
   1   2   1      647.86      541.41     23.19 o 
   2   2   1       27.89       29.82      4.90 o 
   3   2   1      511.94      454.17     16.72 o 
   4   2   1      314.21      373.29     24.71 o 
   5   2   1      476.31      552.17     28.02 o 
   6   2   1        1.17        0.45      1.95 o 
   7   2   1      429.07      428.68     23.45 o 
   8   2   1      160.00      155.96      7.54 o 
   9   2   1     1189.10     1137.35     54.24 o 
  10   2   1      455.43      490.00     34.57 o 
  11   2   1      102.05       92.56      7.11 o 
  12   2   1        7.62        5.88      2.09 o 
  13   2   1       82.71       75.37      5.28 o 
 -12   3   1      483.74      465.56     15.83 o 
 -11   3   1        0.11        0.07      2.01 o 
 -10   3   1       37.10       35.77      3.68 o 
  -9   3   1      128.30      128.78      7.05 o 
  -8   3   1      283.40      286.68     10.55 o 
  -7   3   1      248.44      233.37      9.26 o 
  -6   3   1      427.32      465.00     21.10 o 
  -5   3   1       31.28       41.91      2.61 o 
  -4   3   1      507.80      535.28     17.08 o 
  -3   3   1      257.52      247.54     13.16 o 
  -2   3   1     1927.89     1708.94     52.93 o 
  -1   3   1     2482.04     2053.45     79.71 o 
   0   3   1       66.13       50.52      9.10 o 
   1   3   1       66.01       64.70     10.22 o 
   2   3   1      742.82      698.31     22.37 o 
   3   3   1       92.27       77.05      7.21 o 
   4   3   1      398.89      413.69     15.47 o 
   5   3   1        1.46        4.71      1.70 o 
   6   3   1        3.38        6.55      1.69 o 
   7   3   1      258.44      262.14     14.10 o 
   8   3   1      327.41      330.21     18.26 o 
   9   3   1      208.72      192.12     13.99 o 
  10   3   1      104.58       98.59      7.50 o 
  11   3   1        0.92        2.43      1.82 o 
  12   3   1       23.50       22.89      2.87 o 
 -11   4   1       56.87       72.89      5.04 o 
 -10   4   1       39.35       34.42      4.50 o 
  -9   4   1       62.94       62.61      5.01 o 
  -8   4   1       93.76       98.17      5.39 o 
  -7   4   1        0.01        0.19      1.88 o 
  -6   4   1      609.49      587.36     13.02 o 
  -5   4   1      129.22      153.31      7.50 o 
  -4   4   1        4.81        8.64      3.24 o 
  -3   4   1      496.58      503.69     19.07 o 
  -2   4   1        7.04        0.58      1.96 o 
  -1   4   1      272.52      290.62     13.23 o 
   0   4   1      665.07      680.47     26.14 o 
   1   4   1      136.10      119.02      5.82 o 
   2   4   1      107.60      100.76      5.79 o 
   3   4   1      154.57      148.45      7.82 o 
   4   4   1        1.54        2.87      2.06 o 
   5   4   1       34.68       30.81      2.97 o 
   6   4   1      202.22      179.99      8.87 o 
   7   4   1       28.76       30.41      3.61 o 
   8   4   1      211.59      189.55      7.76 o 
   9   4   1      235.67      257.95     11.08 o 
  10   4   1        0.09        0.85      1.84 o 
  11   4   1       57.81       75.53      5.80 o 
 -10   5   1        4.68       -0.88      2.54 o 
  -9   5   1       12.62       15.84      3.05 o 
  -8   5   1       67.29       64.59      4.43 o 
  -7   5   1        2.22        1.05      2.31 o 
  -6   5   1        4.14        5.45      2.58 o 
  -5   5   1      124.02       99.70      6.25 o 
  -4   5   1      815.10      785.53     26.34 o 
  -3   5   1      241.54      238.42     10.82 o 
  -2   5   1       19.37       23.41      5.34 o 
  -1   5   1      404.99      391.99     18.38 o 
   0   5   1        6.17        5.32      2.53 o 
   1   5   1      104.16       92.28      5.86 o 
   2   5   1      250.84      236.45     12.85 o 
   3   5   1       54.36       43.10      4.46 o 
   4   5   1       77.77       69.70      5.65 o 
   5   5   1        6.95        5.40      2.78 o 
   6   5   1       19.43       23.19      2.94 o 
   7   5   1      401.61      363.53     17.44 o 
   8   5   1      116.41       96.36      7.70 o 
   9   5   1       40.69       30.62      3.41 o 
  10   5   1      177.86      193.61     11.04 o 
  -7   6   1        0.30       -0.17      1.56 o 
  -6   6   1        2.73        3.20      1.54 o 
  -5   6   1        2.16        2.16      1.74 o 
  -4   6   1      102.38      100.88      7.75 o 
  -3   6   1      358.01      352.88     20.54 o 
  -2   6   1      114.74      113.84      8.22 o 
  -1   6   1       80.75       59.83      6.43 o 
   0   6   1      466.77      467.03     18.73 o 
   1   6   1      518.72      478.61     21.34 o 
   2   6   1        0.36        1.42      4.64 o 
   3   6   1        4.91        5.89      4.45 o 
   4   6   1       47.61       57.21      5.38 o 
   5   6   1       35.87       26.04      2.87 o 
   6   6   1       33.89       28.41      3.05 o 
   7   6   1        0.73        1.32      2.73 o 
  -2   7   1        8.05       10.96      4.05 o 
  -1   7   1        2.54        9.47      3.49 o 
   0   7   1       56.41       54.13      5.71 o 
   1   7   1      119.67      119.01      9.46 o 
   2   7   1        0.19        1.21      4.25 o 
 -14   0   2       91.49      103.59     18.82 o 
 -13   0   2        0.11        3.98      2.85 o 
 -12   0   2       36.89       26.50      5.07 o 
 -11   0   2      859.63     1025.37     55.31 o 
 -10   0   2       27.87       25.52      4.19 o 
  -9   0   2       21.71       18.37      2.77 o 
  -8   0   2      134.20      101.60      6.06 o 
  -7   0   2       47.13       42.46      5.50 o 
  -6   0   2       44.52       78.14     16.61 o 
  -5   0   2     9866.21    12447.15   2164.80 o 
  -4   0   2     1117.46     1228.32    238.25 o 
  -3   0   2     4972.16     4342.87    471.26 o 
  -2   0   2     1167.58      617.55     92.83 o 
  -1   0   2    12923.95    10253.95     75.16 o 
   0   0   2      368.04      474.83     50.48 o 
   1   0   2     1161.77     1362.07    238.22 o 
   2   0   2     4624.27     5786.81    333.38 o 
   3   0   2    22503.17    26542.00   2013.72 o 
   4   0   2     2760.85     3140.61    263.41 o 
   5   0   2      850.22     1181.51    131.63 o 
   6   0   2     4815.66     4925.60    555.37 o 
   7   0   2      684.37      835.58     34.75 o 
   8   0   2     1116.52     1225.34     72.28 o 
   9   0   2       84.29       88.29      7.21 o 
  10   0   2     1164.81     1201.13     34.70 o 
  11   0   2       41.96       27.91      5.25 o 
  12   0   2      682.70      719.53     28.94 o 
  13   0   2      359.17      390.60     27.42 o 
  14   0   2       77.26       97.52      9.55 o 
 -14   1   2       24.32       27.43      4.73 o 
 -13   1   2        7.17        5.69      2.05 o 
 -12   1   2       81.96       94.64      7.50 o 
 -11   1   2      949.91      994.43     24.76 o 
 -10   1   2      188.60      220.74     10.35 o 
  -9   1   2        4.21        3.18      1.88 o 
  -8   1   2      195.02      197.21      8.08 o 
  -7   1   2      282.28      281.98     11.44 o 
  -6   1   2     1165.07     1174.11     77.29 o 
  -5   1   2      329.49      370.84     21.57 o 
  -4   1   2      190.91      172.27      8.38 o 
  -3   1   2      197.46      146.21     10.19 o 
  -2   1   2       24.09       26.03      3.83 o 
  -1   1   2      666.34      583.68     36.38 o 
   0   1   2     4010.35     2737.84     39.56 o 
   1   1   2    11480.67     9596.06    427.67 o 
   2   1   2     1302.45     1165.95     37.54 o 
   3   1   2     4603.90     4636.45     66.40 o 
   4   1   2     2025.56     2087.92     64.12 o 
   5   1   2      954.04     1012.53     27.32 o 
   6   1   2      103.81      107.65      8.11 o 
   7   1   2      100.46      111.15      5.08 o 
   8   1   2      615.35      638.59     25.26 o 
   9   1   2     1244.02     1253.49     55.38 o 
  10   1   2      190.69      157.75     10.43 o 
  11   1   2      612.37      599.29     24.65 o 
  12   1   2      199.49      218.40     12.01 o 
  13   1   2       53.09       51.76      4.55 o 
  14   1   2       14.07       14.25      2.38 o 
 -13   2   2       44.19       39.80      4.19 o 
 -12   2   2      390.10      380.20     18.24 o 
 -11   2   2      191.01      183.79      8.92 o 
 -10   2   2      212.23      192.79      9.70 o 
  -9   2   2        4.93        2.77      2.67 o 
  -8   2   2      227.75      228.72     10.17 o 
  -7   2   2      171.31      162.09      6.36 o 
  -6   2   2       65.61       59.58      3.81 o 
  -5   2   2     1086.62     1249.76     36.68 o 
  -4   2   2      155.79      138.00      9.74 o 
  -3   2   2      361.07      302.08     23.53 o 
  -2   2   2       84.52       86.02      6.30 o 
  -1   2   2      170.52      115.97     11.19 o 
   0   2   2      113.52       87.49      8.53 o 
   1   2   2     1727.66     1386.48     33.28 o 
   2   2   2       17.08       19.83      3.78 o 
   3   2   2      612.61      578.61     24.59 o 
   4   2   2        7.74        8.92      2.93 o 
   5   2   2      866.84     1046.53     22.63 o 
   6   2   2      325.81      314.87     13.00 o 
   7   2   2        3.24        2.79      1.64 o 
   8   2   2      629.16      570.91     24.61 o 
   9   2   2      367.10      348.16     13.73 o 
  10   2   2      160.70      152.99      9.61 o 
  11   2   2      240.32      245.61     16.00 o 
  12   2   2       54.41       58.90      5.56 o 
  13   2   2       90.24       93.51      5.85 o 
 -12   3   2        1.75        1.12      1.68 o 
 -11   3   2      318.82      311.92     12.09 o 
 -10   3   2        3.98        8.15      2.44 o 
  -9   3   2      117.66      119.73      6.21 o 
  -8   3   2      241.85      252.29      9.15 o 
  -7   3   2      169.39      171.27      7.59 o 
  -6   3   2      470.43      494.32     20.14 o 
  -5   3   2       21.87       16.96      1.87 o 
  -4   3   2      192.25      165.77      8.17 o 
  -3   3   2      934.98      951.25     21.68 o 
  -2   3   2      550.40      565.78     25.51 o 
  -1   3   2      127.99       99.86     10.61 o 
   0   3   2     2520.01     1914.52    156.50 o 
   1   3   2     1010.45      784.87     65.12 o 
   2   3   2     1217.81     1209.67     28.74 o 
   3   3   2      909.30     1013.36     57.50 o 
   4   3   2      735.30      783.29     28.54 o 
   5   3   2      192.88      215.79      8.96 o 
   6   3   2       56.13       47.12      3.04 o 
   7   3   2      422.35      400.47     25.79 o 
   8   3   2      152.89      136.35      6.54 o 
   9   3   2      200.35      189.42     12.51 o 
  10   3   2       48.67       48.77      6.17 o 
  11   3   2       12.63        7.60      1.82 o 
  12   3   2       35.46       31.01      5.77 o 
 -11   4   2       16.39       19.61      2.33 o 
 -10   4   2      115.05      107.33      6.22 o 
  -9   4   2        1.68        2.59      1.85 o 
  -8   4   2       41.31       38.55      3.29 o 
  -7   4   2      603.88      591.63     19.09 o 
  -6   4   2      698.92      655.88     21.14 o 
  -5   4   2     1459.01     1432.19     31.61 o 
  -4   4   2        6.08        9.63      1.88 o 
  -3   4   2      213.21      205.54      8.15 o 
  -2   4   2      115.06      118.67      5.80 o 
  -1   4   2     2373.83     2279.05     86.89 o 
   0   4   2      244.80      250.21      9.72 o 
   1   4   2      244.34      224.87      8.78 o 
   2   4   2      140.48      147.89      7.08 o 
   3   4   2        5.34        1.51      1.82 o 
   4   4   2      295.86      297.11     12.80 o 
   5   4   2      107.46      111.71      5.71 o 
   6   4   2        0.03        1.39      2.31 o 
   7   4   2     1782.57     1864.41     82.63 o 
   8   4   2       18.82       14.60      2.83 o 
   9   4   2      332.62      324.64     13.97 o 
  10   4   2      688.83      704.93     31.24 o 
  11   4   2      130.29      137.79      7.65 o 
 -10   5   2       46.58       47.41      5.67 o 
  -9   5   2        0.67        0.23      1.45 o 
  -8   5   2       20.23       23.53      3.04 o 
  -7   5   2       33.83       27.03      3.19 o 
  -6   5   2        6.20        3.16      2.05 o 
  -5   5   2       74.29       63.88      5.20 o 
  -4   5   2      175.57      155.35      7.46 o 
  -3   5   2        2.29        1.44      2.37 o 
  -2   5   2        2.99        0.23      3.21 o 
  -1   5   2       13.72       16.08      2.84 o 
   0   5   2      155.50      127.21      8.05 o 
   1   5   2      360.99      374.58     13.16 o 
   2   5   2       80.27       79.68     11.06 o 
   3   5   2        5.16        6.09      2.67 o 
   4   5   2       11.00        8.64      2.37 o 
   5   5   2        0.12        0.48      2.44 o 
   6   5   2       90.01       76.74      5.47 o 
   7   5   2       73.57       63.20      4.53 o 
   8   5   2       42.90       47.11      4.20 o 
   9   5   2        4.30        1.38      2.41 o 
  10   5   2      159.65      172.72     12.24 o 
  -7   6   2        0.15        2.43      2.22 o 
  -6   6   2       18.94       15.95      2.33 o 
  -5   6   2        0.00       -2.24      2.24 o 
  -4   6   2      131.99      146.15      8.64 o 
  -3   6   2       44.30       33.89      5.05 o 
  -2   6   2       20.98       20.94      4.87 o 
  -1   6   2       51.51       39.89      4.93 o 
   0   6   2      579.58      507.17     22.87 o 
   1   6   2       37.38       31.30      6.74 o 
   2   6   2       36.53       30.37      4.25 o 
   3   6   2       40.02       49.21      5.64 o 
   4   6   2      182.55      181.16      9.04 o 
   5   6   2        0.01       -1.66      1.66 o 
   6   6   2       11.79       11.80      2.22 o 
   7   6   2       54.88       48.39      5.16 o 
  -2   7   2        4.16        8.00      4.04 o 
  -1   7   2       65.68       68.61      7.61 o 
   0   7   2       14.48       16.98      4.99 o 
   1   7   2       18.30       23.79      6.01 o 
   2   7   2      218.06      158.14     20.92 o 
 -14   1   3      151.68      148.59     40.94 o 
 -13   1   3        0.02        1.27      1.91 o 
 -12   1   3        4.87        7.18      2.93 o 
 -11   1   3      140.59      126.70      9.02 o 
 -10   1   3        1.12        2.15      2.76 o 
  -9   1   3        0.64        0.16      1.72 o 
  -8   1   3      149.07      158.06      5.92 o 
  -7   1   3      198.15      153.57      6.54 o 
  -6   1   3      294.78      261.02     27.60 o 
  -5   1   3      184.48      212.25     16.65 o 
  -4   1   3        3.79        2.74      1.62 o 
  -3   1   3       23.69       32.53      3.89 o 
  -2   1   3     7904.43     5256.49    319.38 o 
  -1   1   3       19.15       11.10      1.69 o 
   0   1   3      954.83      889.27     57.27 o 
   1   1   3    16113.18    13222.40    352.90 o 
   2   1   3       60.00       53.21      3.31 o 
   3   1   3     4812.71     5203.91    178.66 o 
   4   1   3      516.67      591.82     25.28 o 
   5   1   3      199.81      217.31     10.94 o 
   6   1   3     1304.06     1156.42    154.57 o 
   7   1   3     1555.65     1594.58     55.80 o 
   8   1   3      366.09      392.21     10.06 o 
   9   1   3       24.59       23.56      2.85 o 
  10   1   3       21.73       22.73      3.15 o 
  11   1   3        1.57        2.91      2.78 o 
  12   1   3       38.83       33.28      4.47 o 
  13   1   3       54.23       61.83      4.94 o 
  14   1   3       54.72       73.83      6.95 o 
 -13   2   3      312.43      290.68     15.94 o 
 -12   2   3       99.13      104.96      7.57 o 
 -11   2   3       15.57       17.71      2.75 o 
 -10   2   3       41.01       41.92      3.83 o 
  -9   2   3       30.56       24.71      3.14 o 
  -8   2   3      808.95      875.14     35.54 o 
  -7   2   3        3.00        2.96      1.75 o 
  -6   2   3       42.58       63.82      3.99 o 
  -5   2   3        7.35        8.25      2.48 o 
  -4   2   3       21.98       23.01      3.63 o 
  -3   2   3       38.03       25.97      4.91 o 
  -2   2   3      112.89      124.53     11.37 o 
  -1   2   3        3.74        4.26      2.31 o 
   0   2   3      587.43      536.62     17.72 o 
   1   2   3      104.18       73.65      8.12 o 
   2   2   3      209.52      178.26     12.92 o 
   3   2   3      145.16      125.91      8.63 o 
   4   2   3      917.98      974.13     52.02 o 
   5   2   3       63.72       53.39      4.88 o 
   6   2   3      280.68      277.42     11.62 o 
   7   2   3        2.41        2.16      1.64 o 
   8   2   3      113.09      113.18      7.24 o 
   9   2   3        5.26        8.73      1.91 o 
  10   2   3        2.32        4.78      2.36 o 
  11   2   3       16.20       15.46      3.30 o 
  12   2   3      298.39      334.81     18.49 o 
  13   2   3       29.26       31.32      3.59 o 
 -12   3   3        6.01        5.26      1.80 o 
 -11   3   3      242.29      231.69     10.32 o 
 -10   3   3      347.65      342.77     10.68 o 
  -9   3   3      386.86      396.13     16.30 o 
  -8   3   3       39.02       39.22      2.91 o 
  -7   3   3      456.78      478.50     16.55 o 
  -6   3   3      175.45      200.24      6.95 o 
  -5   3   3        0.05        2.59      1.61 o 
  -4   3   3      124.40       89.17      4.47 o 
  -3   3   3      240.66      238.04     14.04 o 
  -2   3   3      897.02      800.95     33.50 o 
  -1   3   3        5.76        7.87      2.96 o 
   0   3   3       13.02       12.86      3.76 o 
   1   3   3      406.28      333.64     25.52 o 
   2   3   3      363.00      361.81     15.14 o 
   3   3   3      221.36      226.37     10.46 o 
   4   3   3      284.52      290.71     11.88 o 
   5   3   3       62.14       47.53      3.45 o 
   6   3   3      148.64      158.95      6.49 o 
   7   3   3      254.79      238.22     14.43 o 
   8   3   3      172.32      149.69      6.97 o 
   9   3   3       14.50       10.94      2.87 o 
  10   3   3      207.68      203.68     10.50 o 
  11   3   3       15.36       14.29      2.21 o 
  12   3   3       24.15       32.24      3.97 o 
 -11   4   3       67.35       62.74      4.49 o 
 -10   4   3      138.50      127.91      5.86 o 
  -9   4   3      358.27      372.70     11.39 o 
  -8   4   3        0.02        2.16      1.63 o 
  -7   4   3      107.14      110.75      5.89 o 
  -6   4   3      156.46      154.79      6.41 o 
  -5   4   3        4.12        8.34      1.99 o 
  -4   4   3       68.44       71.75      4.24 o 
  -3   4   3       21.29       19.84      2.37 o 
  -2   4   3      412.57      419.72     16.03 o 
  -1   4   3        7.38        5.91      2.09 o 
   0   4   3      169.19      199.40      7.67 o 
   1   4   3       22.96       12.09      2.16 o 
   2   4   3      526.24      525.92     20.05 o 
   3   4   3        0.03        0.66      2.22 o 
   4   4   3      182.51      182.71      8.18 o 
   5   4   3       75.31       69.79      4.72 o 
   6   4   3        0.06       -0.55      1.87 o 
   7   4   3       10.18       14.82      2.82 o 
   8   4   3       50.97       44.36      3.88 o 
   9   4   3       24.08       24.00      3.60 o 
  10   4   3        0.00        0.14      2.25 o 
  11   4   3      343.08      364.21     12.66 o 
 -10   5   3      237.65      209.26     13.46 o 
  -9   5   3       15.20       12.90      2.81 o 
  -8   5   3        1.43        2.56      2.21 o 
  -7   5   3      209.63      218.36     10.55 o 
  -6   5   3       85.89       73.37      5.12 o 
  -5   5   3      215.25      174.52      8.52 o 
  -4   5   3       74.44       64.70      5.15 o 
  -3   5   3       96.71       94.17      6.48 o 
  -2   5   3       65.04       63.51      5.59 o 
  -1   5   3       46.75       44.26      4.65 o 
   0   5   3       16.50       19.23      3.37 o 
   1   5   3      155.26      151.06      8.23 o 
   2   5   3      279.50      277.90     14.79 o 
   3   5   3      699.70      707.85     31.73 o 
   4   5   3       17.71       15.72      3.43 o 
   5   5   3        6.18        3.62      2.71 o 
   6   5   3      279.33      275.51     13.26 o 
   7   5   3      194.12      199.35      8.69 o 
   8   5   3       40.18       36.74      5.06 o 
   9   5   3      113.23      104.75      6.47 o 
  10   5   3       44.16       48.18      7.64 o 
  -7   6   3      305.16      310.58     12.30 o 
  -6   6   3        0.04       -1.08      1.76 o 
  -5   6   3       47.60       34.37      3.87 o 
  -4   6   3      277.20      268.77     10.23 o 
  -3   6   3       12.24       15.78      3.65 o 
  -2   6   3        0.94        1.03      3.67 o 
  -1   6   3       19.83       14.31      2.76 o 
   0   6   3       25.13       21.96      5.10 o 
   1   6   3       16.60        3.26      5.37 o 
   2   6   3      230.85      223.39     15.81 o 
   3   6   3       71.57       53.51      6.98 o 
   4   6   3        0.03        0.63      2.16 o 
   5   6   3        0.22        1.27      2.87 o 
   6   6   3        0.59       -0.35      2.50 o 
   7   6   3       16.55       22.36      5.05 o 
  -2   7   3       32.90       33.33      9.70 o 
  -1   7   3        1.83        3.67      4.34 o 
   0   7   3       17.58       13.17      3.12 o 
   1   7   3        9.70        2.94      3.62 o 
 -14   0   4      178.60      223.45     40.38 o 
 -13   0   4       24.83       13.08      6.35 o 
 -12   0   4       21.17       26.12      4.17 o 
 -11   0   4      111.97      102.00     10.30 o 
 -10   0   4      260.25      232.18     11.43 o 
  -9   0   4      726.62      748.11     19.35 o 
  -8   0   4       14.37       12.33      2.52 o 
  -7   0   4     5074.77     5705.71    240.24 o 
  -6   0   4      141.16      140.44     24.44 o 
  -5   0   4        6.34       15.47     10.30 o 
  -4   0   4      314.41      188.02     23.19 o 
  -3   0   4    10049.18     5483.08    311.58 o 
  -2   0   4     1098.02      747.62     25.39 o 
  -1   0   4    18507.04    17105.55    915.06 o 
   0   0   4       89.87       78.96      6.28 o 
   1   0   4     1530.84     1623.79    240.05 o 
   2   0   4    18661.77    21995.82   2240.17 o 
   3   0   4     7190.26     7977.23    781.97 o 
   4   0   4    15164.35    16871.60   1958.48 o 
   5   0   4     1379.57     1651.80    225.65 o 
   6   0   4     2032.73     2460.39    363.96 o 
   7   0   4       52.73       42.23      4.44 o 
   8   0   4        2.94       12.49      2.36 o 
   9   0   4      236.98      187.49     14.87 o 
  10   0   4        4.23        7.21      3.34 o 
  11   0   4      288.93      320.45     16.43 o 
  12   0   4      145.51      140.73     13.01 o 
  13   0   4        0.02       -2.99      2.99 o 
  14   0   4      534.93      587.10     29.43 o 
 -14   1   4       11.90       19.05      6.97 o 
 -13   1   4      247.44      288.45     20.88 o 
 -12   1   4      132.18      121.21      9.02 o 
 -11   1   4      128.71      117.06      8.16 o 
 -10   1   4      576.71      567.32     22.06 o 
  -9   1   4      472.98      497.19     15.19 o 
  -8   1   4      276.64      288.35      9.27 o 
  -7   1   4       20.36       24.30      2.06 o 
  -6   1   4      895.45      866.36     86.88 o 
  -5   1   4      332.40      379.99     20.89 o 
  -4   1   4      469.16      425.44     38.73 o 
  -3   1   4      901.20      699.77     70.86 o 
  -2   1   4      115.24       89.55      9.18 o 
  -1   1   4     3514.88     3426.60    160.35 o 
   0   1   4     1796.76     1639.34     91.34 o 
   1   1   4      144.79      114.16      9.21 o 
   2   1   4    18145.09    17814.69    393.06 o 
   3   1   4     7632.29     8081.51    331.92 o 
   4   1   4     2018.82     2020.70     53.22 o 
   5   1   4      304.27      361.39     20.82 o 
   6   1   4      760.41      600.73     81.51 o 
   7   1   4     1440.50     1436.00     62.29 o 
   8   1   4       35.03       38.57      3.09 o 
   9   1   4      306.62      282.06     14.04 o 
  10   1   4       13.32       11.28      2.40 o 
  11   1   4      127.72      119.47      8.32 o 
  12   1   4        9.26        7.57      2.35 o 
  13   1   4        8.60        5.53      2.77 o 
 -13   2   4       32.16       41.59      6.73 o 
 -12   2   4       42.23       55.05      4.70 o 
 -11   2   4       61.60       74.41      5.35 o 
 -10   2   4     1471.64     1514.84     46.97 o 
  -9   2   4        1.49        5.38      2.17 o 
  -8   2   4      305.87      327.22     13.51 o 
  -7   2   4        4.13        3.59      1.77 o 
  -6   2   4      190.37      179.14      7.59 o 
  -5   2   4        0.05        3.43      2.19 o 
  -4   2   4      624.34      534.94     25.74 o 
  -3   2   4      756.51      645.50     64.14 o 
  -2   2   4      559.73      574.51     50.08 o 
  -1   2   4     1105.83      934.11     34.21 o 
   0   2   4      415.88      386.62     26.43 o 
   1   2   4      906.99      757.47     19.96 o 
   2   2   4      817.15      753.91     46.30 o 
   3   2   4      289.32      232.22     16.04 o 
   4   2   4     1029.75     1097.73     59.22 o 
   5   2   4      544.00      533.15     32.86 o 
   6   2   4      304.34      301.45     14.51 o 
   7   2   4       42.70       45.17      3.00 o 
   8   2   4      940.57      935.96     29.54 o 
   9   2   4      176.25      189.45     11.61 o 
  10   2   4      206.63      190.56     13.41 o 
  11   2   4      700.89      707.96     40.68 o 
  12   2   4       37.39       39.37      3.53 o 
  13   2   4       82.12       75.41      5.13 o 
 -12   3   4       49.40       46.38      4.98 o 
 -11   3   4        6.38        3.54      2.43 o 
 -10   3   4        1.25        1.05      2.00 o 
  -9   3   4       69.42       66.45      5.33 o 
  -8   3   4       47.25       55.85      4.05 o 
  -7   3   4      353.94      357.16     13.47 o 
  -6   3   4        0.17        0.81      1.72 o 
  -5   3   4        5.97        8.38      1.67 o 
  -4   3   4       68.28       89.15      4.92 o 
  -3   3   4      331.79      345.53     19.17 o 
  -2   3   4       69.12       72.93      8.54 o 
  -1   3   4     2688.15     2192.26    199.28 o 
   0   3   4      696.07      632.74     48.69 o 
   1   3   4      696.53      636.65     28.02 o 
   2   3   4     1244.38     1166.99     29.00 o 
   3   3   4       86.25       77.95      4.31 o 
   4   3   4      350.64      327.43     14.50 o 
   5   3   4       39.10       40.34      2.73 o 
   6   3   4      180.26      222.98      8.54 o 
   7   3   4       63.54       60.76      4.09 o 
   8   3   4        0.42        4.61      2.15 o 
   9   3   4      832.18      732.86     56.26 o 
  10   3   4      882.71      878.94     59.11 o 
  11   3   4       69.61       70.49      5.16 o 
  12   3   4      382.53      421.80     14.29 o 
 -11   4   4      266.00      237.44     10.14 o 
 -10   4   4       15.98       13.20      1.96 o 
  -9   4   4      314.21      306.66     12.42 o 
  -8   4   4      800.29      800.15     22.88 o 
  -7   4   4      124.25      106.23      5.65 o 
  -6   4   4        3.00        3.55      1.95 o 
  -5   4   4       12.00       13.38      2.18 o 
  -4   4   4      830.86      836.58     23.74 o 
  -3   4   4       10.67        9.16      2.23 o 
  -2   4   4      276.28      247.74      8.36 o 
  -1   4   4      547.29      537.99     19.21 o 
   0   4   4     1244.40     1289.91     39.98 o 
   1   4   4      204.85      225.62     11.01 o 
   2   4   4      117.91      121.99      6.39 o 
   3   4   4       31.99       20.85      2.49 o 
   4   4   4       11.06       13.40      2.03 o 
   5   4   4      425.76      455.26     14.18 o 
   6   4   4      127.91      134.18      7.41 o 
   7   4   4       18.77       19.13      2.60 o 
   8   4   4      359.86      362.59     24.61 o 
   9   4   4       71.11       73.16      6.40 o 
  10   4   4       21.62       24.74      3.80 o 
  11   4   4       28.10       33.94      3.70 o 
  -9   5   4       14.70       11.94      1.96 o 
  -8   5   4       82.24       73.18      4.63 o 
  -7   5   4      188.58      177.74      8.80 o 
  -6   5   4      205.79      198.36      8.63 o 
  -5   5   4        0.07        3.03      2.20 o 
  -4   5   4      249.21      251.34     11.34 o 
  -3   5   4       61.15       58.57      5.07 o 
  -2   5   4       34.43       33.22      4.39 o 
  -1   5   4     1996.29     2058.13    109.93 o 
   0   5   4      148.93      144.72      9.73 o 
   1   5   4      299.44      320.36     15.05 o 
   2   5   4      131.39      134.56      9.69 o 
   3   5   4        3.19        2.21      2.58 o 
   4   5   4      261.86      255.31     12.75 o 
   5   5   4        0.23        2.66      2.31 o 
   6   5   4      171.94      163.27     10.08 o 
   7   5   4      164.32      169.10      9.59 o 
   8   5   4        9.19        6.85      3.25 o 
   9   5   4       12.10       12.00      2.69 o 
  -7   6   4       37.75       43.70      4.63 o 
  -6   6   4        5.15        3.67      2.09 o 
  -5   6   4        3.91        2.37      1.96 o 
  -4   6   4        3.03        1.37      1.93 o 
  -3   6   4        1.07        4.67      3.56 o 
  -2   6   4        0.94       -0.60      2.39 o 
  -1   6   4       18.52       13.07      3.34 o 
   0   6   4       62.06       54.87      6.52 o 
   1   6   4      114.29      110.28      8.93 o 
   2   6   4       26.53       15.38      4.70 o 
   3   6   4      334.33      310.74     26.18 o 
   4   6   4       86.80       83.87      6.16 o 
   5   6   4       38.30       26.34      4.30 o 
   6   6   4        0.04       -2.35      2.35 o 
   7   6   4       26.30       21.34      3.79 o 
  -1   7   4        2.29        2.04     16.25 o 
   0   7   4       21.30       25.28      9.08 o 
   1   7   4        1.49       10.04      4.25 o 
 -13   1   5      107.90      102.30      7.69 o 
 -12   1   5        9.77        5.11      3.22 o 
 -11   1   5      878.51      869.58     26.69 o 
 -10   1   5      190.38      204.22      9.27 o 
  -9   1   5      597.76      617.73     15.50 o 
  -8   1   5     1159.87     1214.69     34.14 o 
  -7   1   5       47.03       40.40      2.95 o 
  -6   1   5       10.13       11.26      2.74 o 
  -5   1   5     3065.30     3540.47    213.34 o 
  -4   1   5      396.29      401.16     37.96 o 
  -3   1   5     1333.64     1048.28     91.73 o 
  -2   1   5     1302.78     1107.72     56.42 o 
  -1   1   5    10828.26    10851.14    441.32 o 
   0   1   5     1945.09     1612.57    124.87 o 
   1   1   5     6452.17     6408.14     90.64 o 
   2   1   5     4428.88     4720.83    110.19 o 
   3   1   5      863.34      769.82     32.51 o 
   4   1   5     2283.47     2194.88     64.30 o 
   5   1   5      551.94      518.52     32.40 o 
   6   1   5     2552.34     2379.41    233.50 o 
   7   1   5        0.41        2.42      1.54 o 
   8   1   5      255.16      241.29      9.24 o 
   9   1   5      155.68      163.07      8.94 o 
  10   1   5      339.56      341.34     17.49 o 
  11   1   5       72.97       82.30      6.46 o 
  12   1   5      207.28      219.24      9.60 o 
  13   1   5      138.04      119.88      6.69 o 
 -13   2   5       12.04        9.04      3.15 o 
 -12   2   5       10.92        7.70      2.24 o 
 -11   2   5       50.92       49.31      4.80 o 
 -10   2   5      353.48      349.97     17.35 o 
  -9   2   5        2.43        4.12      2.43 o 
  -8   2   5      505.63      520.00     20.45 o 
  -7   2   5        1.48        4.30      1.97 o 
  -6   2   5       29.99       20.95      2.00 o 
  -5   2   5     1553.90     1597.14     36.86 o 
  -4   2   5      460.84      420.22     38.56 o 
  -3   2   5       74.69       57.32      7.08 o 
  -2   2   5      173.33      199.46     15.46 o 
  -1   2   5     1987.26     1763.57    104.21 o 
   0   2   5     1264.88     1106.03     39.58 o 
   1   2   5        8.27        6.24      2.49 o 
   2   2   5       90.97       62.70      5.10 o 
   3   2   5       51.30       38.73      4.21 o 
   4   2   5      575.59      680.01     36.90 o 
   5   2   5       48.13       33.20      2.97 o 
   6   2   5      170.14      186.63      9.44 o 
   7   2   5       45.84       47.03      3.35 o 
   8   2   5      185.95      179.34      8.31 o 
   9   2   5        0.71        1.28      2.34 o 
  10   2   5      305.09      330.10     20.19 o 
  11   2   5       76.30       77.22      5.51 o 
  12   2   5       73.69       75.59      5.46 o 
  13   2   5       32.50       33.83      3.84 o 
 -12   3   5       12.58       11.46      2.37 o 
 -11   3   5      274.53      271.53      9.85 o 
 -10   3   5       27.84       35.42      3.41 o 
  -9   3   5      385.60      408.35     13.87 o 
  -8   3   5      175.14      163.51      7.45 o 
  -7   3   5      736.38      752.70     25.58 o 
  -6   3   5      374.69      367.83     12.04 o 
  -5   3   5       60.43       60.58      3.66 o 
  -4   3   5      518.75      529.47     16.89 o 
  -3   3   5      419.36      393.97     29.69 o 
  -2   3   5     1209.79      973.08     95.91 o 
  -1   3   5        0.03       -1.68      2.87 o 
   0   3   5     2341.15     2246.02    108.07 o 
   1   3   5      146.00      140.12      9.34 o 
   2   3   5       79.71       50.48      4.69 o 
   3   3   5       52.01       61.44      3.70 o 
   4   3   5       73.17       64.99      3.83 o 
   5   3   5      184.17      207.23      9.24 o 
   6   3   5        0.21        1.09      1.46 o 
   7   3   5       99.40      107.68      5.73 o 
   8   3   5       66.38       59.86      6.13 o 
   9   3   5       18.19       19.36      3.99 o 
  10   3   5      118.19      137.34      7.70 o 
  11   3   5       37.47       40.12      3.58 o 
  12   3   5       49.08       47.38      4.70 o 
 -11   4   5       88.97      102.97      6.30 o 
 -10   4   5        2.55        1.76      1.68 o 
  -9   4   5        1.09        0.14      1.75 o 
  -8   4   5      413.42      429.79     13.49 o 
  -7   4   5      183.39      168.12      7.15 o 
  -6   4   5      510.41      505.81     14.93 o 
  -5   4   5        0.27        3.00      1.95 o 
  -4   4   5       30.31       33.41      2.97 o 
  -3   4   5       60.45       51.29      3.97 o 
  -2   4   5      426.07      422.48     13.55 o 
  -1   4   5      116.47      107.31      6.01 o 
   0   4   5       66.43       68.85      5.05 o 
   1   4   5      243.94      246.25      9.72 o 
   2   4   5       71.07       75.98      5.32 o 
   3   4   5      151.90      127.91      6.77 o 
   4   4   5      492.37      494.90     16.74 o 
   5   4   5      326.82      340.33     13.53 o 
   6   4   5       12.08       10.13      1.97 o 
   7   4   5        7.25        6.65      2.15 o 
   8   4   5        0.63        6.60      2.55 o 
   9   4   5        0.01       -1.29      2.52 o 
  10   4   5       51.58       35.83      4.68 o 
  11   4   5        4.09        3.62      1.72 o 
  -9   5   5       65.00       69.98      4.49 o 
  -8   5   5      326.05      350.35     14.09 o 
  -7   5   5       35.58       37.70      3.52 o 
  -6   5   5      247.35      240.30      9.62 o 
  -5   5   5       44.18       40.66      3.71 o 
  -4   5   5      720.77      702.09     25.04 o 
  -3   5   5      105.47      104.87      7.73 o 
  -2   5   5      863.34      868.67     58.40 o 
  -1   5   5      461.22      457.19     25.19 o 
   0   5   5      172.25      175.74     10.19 o 
   1   5   5        1.07        4.91      2.83 o 
   2   5   5       69.48       64.50      6.22 o 
   3   5   5      119.90      137.86      9.28 o 
   4   5   5       25.96       22.46      3.26 o 
   5   5   5        8.20        8.42      2.23 o 
   6   5   5      816.79      803.76     42.08 o 
   7   5   5      127.53      113.42      8.10 o 
   8   5   5      120.59      129.21      6.84 o 
   9   5   5        0.07       -0.18      2.16 o 
  -7   6   5        2.93        8.27      2.82 o 
  -6   6   5       36.84       42.44      4.49 o 
  -5   6   5        6.82        4.05      3.53 o 
  -4   6   5      107.57      102.14      6.11 o 
  -3   6   5      181.95      153.23      8.36 o 
  -2   6   5      725.80      693.58     24.17 o 
  -1   6   5      790.15      765.09     21.14 o 
   0   6   5        0.01        4.38      3.23 o 
   1   6   5      200.30      174.97     14.56 o 
   2   6   5       31.09       28.69      4.40 o 
   3   6   5      125.83      120.27      8.39 o 
   4   6   5      131.30      104.65      9.18 o 
   5   6   5      267.57      260.32     20.65 o 
   6   6   5        0.26       -0.62      2.01 o 
   7   6   5      100.10      104.33     10.73 o 
   0   7   5       59.40       53.63      7.33 o 
 -14   0   6       28.12       26.37     13.75 o 
 -13   0   6        5.59       12.81      3.59 o 
 -12   0   6      127.43       94.68     16.47 o 
 -11   0   6      145.15      147.52     11.05 o 
 -10   0   6      467.57      505.31     17.55 o 
  -9   0   6      164.98      172.82      9.59 o 
  -8   0   6       19.08       17.81      3.24 o 
  -7   0   6      134.38      119.14      7.37 o 
  -6   0   6     3045.18     4263.71    308.73 o 
  -5   0   6     2609.51     1910.19    165.99 o 
  -4   0   6     1586.42     1013.70     61.03 o 
  -3   0   6    10255.07     7792.29    288.52 o 
  -2   0   6      655.68      591.97     34.06 o 
  -1   0   6     5430.66     5316.74    237.66 o 
   0   0   6     1235.44     1162.93     51.99 o 
   1   0   6    23642.91    25795.64   1876.70 o 
   2   0   6     4684.00     4657.16    232.42 o 
   3   0   6    13598.83    13742.01    759.26 o 
   4   0   6      120.27       99.00     10.62 o 
   5   0   6      980.92      985.31     98.74 o 
   6   0   6       50.32       64.74     11.99 o 
   7   0   6        0.02        3.72      2.60 o 
   8   0   6      130.60      143.71      8.42 o 
   9   0   6      269.89      262.41     24.96 o 
  10   0   6     1732.45     1901.62    163.15 o 
  11   0   6      358.98      375.12     20.37 o 
  12   0   6      219.40      183.88     13.05 o 
  13   0   6       16.20       22.41      3.45 o 
 -13   1   6       12.41       12.51      2.43 o 
 -12   1   6       14.47        7.35      2.73 o 
 -11   1   6       48.65       64.52      6.55 o 
 -10   1   6       58.37       59.98      4.86 o 
  -9   1   6      137.18      136.83      6.48 o 
  -8   1   6       84.99      113.60      5.16 o 
  -7   1   6     4150.58     4443.50    178.99 o 
  -6   1   6      300.44      313.51     20.97 o 
  -5   1   6     1180.94     1329.67    103.35 o 
  -4   1   6       52.98       59.44      7.84 o 
  -3   1   6      343.24      264.68     24.38 o 
  -2   1   6      274.45      243.38      9.55 o 
  -1   1   6      478.56      501.91     17.90 o 
   0   1   6    12714.17    12309.88    109.86 o 
   1   1   6     2348.95     2442.43     47.19 o 
   2   1   6     3995.37     4203.86    104.98 o 
   3   1   6      519.74      465.81     21.29 o 
   4   1   6     3313.51     3526.82    188.66 o 
   5   1   6      313.29      277.67     19.00 o 
   6   1   6     2197.98     2176.81    149.66 o 
   7   1   6     1304.29     1301.48     69.80 o 
   8   1   6      413.67      396.27     18.20 o 
   9   1   6      320.84      333.19     10.55 o 
  10   1   6      469.97      462.50     26.32 o 
  11   1   6       14.87       14.42      2.59 o 
  12   1   6        2.70        4.92      1.97 o 
  13   1   6        3.25       -0.25      1.62 o 
 -13   2   6       65.88       68.57      8.64 o 
 -12   2   6      181.66      182.93      9.55 o 
 -11   2   6        0.01       -1.21      2.78 o 
 -10   2   6      173.85      184.38     10.87 o 
  -9   2   6      481.00      520.77     18.29 o 
  -8   2   6      127.73      145.24      7.06 o 
  -7   2   6       25.21       27.79      3.18 o 
  -6   2   6      387.53      389.09     15.15 o 
  -5   2   6      515.79      558.48     22.37 o 
  -4   2   6     1254.33     1121.83     94.04 o 
  -3   2   6     1547.93     1438.83    116.95 o 
  -2   2   6     1619.86     1566.80    104.91 o 
  -1   2   6     7199.12     6887.42    271.63 o 
   0   2   6      209.35      194.76     11.79 o 
   1   2   6      543.84      566.63     16.72 o 
   2   2   6      196.78      194.25     10.18 o 
   3   2   6       37.17       35.41      3.53 o 
   4   2   6      481.26      582.63     30.89 o 
   5   2   6     4832.74     5251.20    173.12 o 
   6   2   6     1270.09     1385.66     56.70 o 
   7   2   6        0.02        0.55      1.82 o 
   8   2   6       22.15       22.39      3.19 o 
   9   2   6        0.01        4.98      2.67 o 
  10   2   6      621.29      642.03     42.62 o 
  11   2   6       31.21       29.43      3.37 o 
  12   2   6        5.63        5.71      2.04 o 
  13   2   6       29.10       31.77      3.78 o 
 -12   3   6        8.50        7.60      2.21 o 
 -11   3   6       49.51       44.85      4.55 o 
 -10   3   6       25.75       26.80      2.91 o 
  -9   3   6      858.73      875.30     30.82 o 
  -8   3   6       37.08       32.56      3.32 o 
  -7   3   6      591.84      603.70     24.86 o 
  -6   3   6      193.80      200.45      9.24 o 
  -5   3   6       67.64       55.32      3.39 o 
  -4   3   6      169.91      199.51      8.51 o 
  -3   3   6      324.07      308.18     16.61 o 
  -2   3   6      400.08      349.35     25.22 o 
  -1   3   6        0.16        2.39      3.60 o 
   0   3   6      606.76      607.62     37.52 o 
   1   3   6      264.55      242.50     13.42 o 
   2   3   6      138.42      156.28      8.71 o 
   3   3   6       71.85       68.60      3.69 o 
   4   3   6      104.31      123.27      6.46 o 
   5   3   6       21.57       22.59      1.81 o 
   6   3   6       74.30       72.61      4.17 o 
   7   3   6      104.52      106.96      5.60 o 
   8   3   6      475.39      512.59     17.60 o 
   9   3   6     1071.76     1182.36     76.96 o 
  10   3   6      142.97      144.79      9.79 o 
  11   3   6       68.09       76.65      5.19 o 
  12   3   6        4.01        1.32      1.65 o 
 -11   4   6       11.08        8.24      2.80 o 
 -10   4   6       19.83       20.84      2.45 o 
  -9   4   6      119.01      119.48      5.70 o 
  -8   4   6        0.54        2.46      1.64 o 
  -7   4   6        0.33        1.91      1.78 o 
  -6   4   6      563.53      549.23     14.41 o 
  -5   4   6       92.46       83.99      4.86 o 
  -4   4   6       15.19       10.52      1.85 o 
  -3   4   6        0.90        0.84      1.94 o 
  -2   4   6       14.21       11.78      2.20 o 
  -1   4   6      107.85      114.49      5.64 o 
   0   4   6      223.15      247.93     11.44 o 
   1   4   6       62.61       67.96      4.71 o 
   2   4   6        2.65        5.50      2.47 o 
   3   4   6      465.29      484.54     13.77 o 
   4   4   6      274.66      291.15     10.42 o 
   5   4   6       96.73      115.64      6.25 o 
   6   4   6      411.80      392.90     12.83 o 
   7   4   6        3.59        2.52      1.99 o 
   8   4   6      423.11      432.51     15.70 o 
   9   4   6      552.75      542.96     44.67 o 
  10   4   6      155.64      151.97     10.91 o 
  11   4   6       28.65       21.54      3.49 o 
  -9   5   6        5.64        2.03      2.78 o 
  -8   5   6        0.23        2.35      1.99 o 
  -7   5   6      105.09      106.25      5.89 o 
  -6   5   6      321.92      296.94     12.79 o 
  -5   5   6      115.31      111.61      6.21 o 
  -4   5   6        8.48        8.06      2.74 o 
  -3   5   6       56.47       58.43      5.48 o 
  -2   5   6      463.98      483.65     28.19 o 
  -1   5   6      369.65      358.19     19.34 o 
   0   5   6      595.20      656.61     30.24 o 
   1   5   6        0.00        7.12      3.52 o 
   2   5   6      115.92      133.54     19.08 o 
   3   5   6      207.69      223.38     12.42 o 
   4   5   6        1.44        3.92      2.32 o 
   5   5   6      306.20      339.47     12.56 o 
   6   5   6        8.30       11.41      2.70 o 
   7   5   6      152.62      132.91      9.17 o 
   8   5   6        7.63        6.12      1.82 o 
   9   5   6       27.11       22.14      3.17 o 
  -7   6   6       70.31       79.85      7.57 o 
  -6   6   6      109.26      103.24     10.46 o 
  -5   6   6        0.25       -0.26      1.93 o 
  -4   6   6        1.39        1.82      2.83 o 
  -3   6   6       49.48       56.53      5.00 o 
  -2   6   6      110.51      120.48      7.87 o 
  -1   6   6       84.31       83.64      6.56 o 
   0   6   6      135.03      120.42     12.03 o 
   1   6   6      250.11      257.84     11.88 o 
   2   6   6      225.29      232.46     23.24 o 
   3   6   6       11.35        9.40      2.68 o 
   4   6   6        0.76       -0.81      2.63 o 
   5   6   6       48.00       42.90      4.67 o 
   6   6   6        1.81       -1.60      1.60 o 
   7   6   6       23.27       18.33      4.54 o 
 -13   1   7       61.50       59.78      7.80 o 
 -12   1   7      266.42      308.90     14.08 o 
 -11   1   7      391.74      442.86     23.27 o 
 -10   1   7       81.56       88.37      6.12 o 
  -9   1   7      728.25      778.68     22.99 o 
  -8   1   7      103.58      116.60      6.68 o 
  -7   1   7       80.63       74.28      4.13 o 
  -6   1   7     2951.31     3176.98    158.02 o 
  -5   1   7      193.44      206.76     20.04 o 
  -4   1   7       47.58       36.80      5.70 o 
  -3   1   7      136.91      113.71     10.87 o 
  -2   1   7       57.00       49.28      3.85 o 
  -1   1   7      112.60      101.11      5.11 o 
   0   1   7      647.06      661.89     15.22 o 
   1   1   7       10.41       17.71      3.18 o 
   2   1   7      870.09      869.66     32.93 o 
   3   1   7     3133.73     3136.45    139.06 o 
   4   1   7       11.32       17.82      4.57 o 
   5   1   7     2064.71     2198.53    186.27 o 
   6   1   7      151.82      133.25      6.91 o 
   7   1   7      482.40      493.70     28.47 o 
   8   1   7       16.04       18.79      2.56 o 
   9   1   7      100.25      104.73      5.79 o 
  10   1   7       16.11       11.96      2.53 o 
  11   1   7      104.18      106.87      6.28 o 
  12   1   7       39.25       39.79      4.34 o 
  13   1   7       12.38        8.75      1.61 o 
 -13   2   7        0.87        0.71      2.08 o 
 -12   2   7      227.59      243.91     12.50 o 
 -11   2   7      128.35      153.49     10.80 o 
 -10   2   7        8.91       11.06      3.24 o 
  -9   2   7      720.51      836.94     32.63 o 
  -8   2   7      955.15     1047.87     41.20 o 
  -7   2   7        9.76        8.72      2.15 o 
  -6   2   7      869.73      847.82     34.78 o 
  -5   2   7      135.16      136.36      6.25 o 
  -4   2   7      331.19      317.31     27.23 o 
  -3   2   7      222.47      219.51     14.58 o 
  -2   2   7     1547.73     1536.21     88.73 o 
  -1   2   7      267.18      347.40     13.01 o 
   0   2   7      314.76      274.27     13.90 o 
   1   2   7       16.94       11.59      2.52 o 
   2   2   7      835.56      783.10     45.81 o 
   3   2   7       12.73       10.15      1.96 o 
   4   2   7     1031.62     1177.32     63.49 o 
   5   2   7      365.09      404.20     12.88 o 
   6   2   7     2266.28     2449.96     81.24 o 
   7   2   7        0.11        1.13      1.63 o 
   8   2   7      384.61      386.65     19.80 o 
   9   2   7      434.15      440.48     15.20 o 
  10   2   7       74.14       64.36      4.58 o 
  11   2   7       50.78       45.28      4.03 o 
  12   2   7        3.65        2.60      2.21 o 
  13   2   7       86.81       85.80      5.67 o 
 -12   3   7       53.78       51.90      5.96 o 
 -11   3   7       26.75       20.44      2.75 o 
 -10   3   7       79.97       79.55      4.87 o 
  -9   3   7       45.42       37.72      3.75 o 
  -8   3   7      303.12      283.36     10.33 o 
  -7   3   7     1977.62     2062.19     73.23 o 
  -6   3   7       18.22       18.56      2.14 o 
  -5   3   7       26.25       23.11      2.40 o 
  -4   3   7      506.11      500.13     18.46 o 
  -3   3   7      334.82      345.28     13.66 o 
  -2   3   7       19.63       15.70      3.10 o 
  -1   3   7      113.61       90.32      8.53 o 
   0   3   7      350.41      372.93     17.76 o 
   1   3   7      768.91      746.85     23.21 o 
   2   3   7      730.92      790.54     39.97 o 
   3   3   7      138.58      144.95      5.52 o 
   4   3   7        0.93        2.34      1.35 o 
   5   3   7       30.96       28.51      2.21 o 
   6   3   7       89.15      101.14      5.33 o 
   7   3   7      253.52      276.00     13.00 o 
   8   3   7      283.82      310.22     13.28 o 
   9   3   7      159.66      155.73      9.59 o 
  10   3   7        2.17        6.17      5.23 o 
  11   3   7       54.45       44.25      3.65 o 
  12   3   7      126.29      133.92      7.50 o 
 -11   4   7        1.28       -2.46      2.46 o 
 -10   4   7      107.90      109.08      5.56 o 
  -9   4   7        0.86        0.69      1.57 o 
  -8   4   7      249.62      249.35      8.37 o 
  -7   4   7      150.81      178.63      7.54 o 
  -6   4   7        8.45        9.06      2.20 o 
  -5   4   7     1652.02     1676.50     69.68 o 
  -4   4   7       21.00       20.29      2.51 o 
  -3   4   7      311.22      277.62      8.67 o 
  -2   4   7       73.87       79.28      5.17 o 
  -1   4   7        5.07        6.66      1.98 o 
   0   4   7        0.10       -1.37      2.04 o 
   1   4   7      282.02      329.91     15.36 o 
   2   4   7       23.87       25.71      2.94 o 
   3   4   7       77.26       98.85      5.14 o 
   4   4   7        0.02        3.45      2.20 o 
   5   4   7      126.24      122.95      6.38 o 
   6   4   7       17.59       17.78      2.53 o 
   7   4   7        9.26        7.12      2.51 o 
   8   4   7      200.57      197.60     11.27 o 
   9   4   7      168.10      180.20     10.41 o 
  10   4   7       48.83       50.34      4.97 o 
  11   4   7        0.00       -0.01      1.39 o 
  -9   5   7       20.90       15.27      2.75 o 
  -8   5   7       10.37       11.28      2.29 o 
  -7   5   7       39.91       39.29      3.42 o 
  -6   5   7       25.93       22.17      3.01 o 
  -5   5   7      246.02      259.40     10.40 o 
  -4   5   7       34.33       33.63      3.87 o 
  -3   5   7      364.29      410.06     15.52 o 
  -2   5   7      627.86      643.96     30.20 o 
  -1   5   7      456.40      480.60     19.05 o 
   0   5   7       16.14       16.87      3.97 o 
   1   5   7      516.57      552.76     21.60 o 
   2   5   7        2.99        8.45      3.12 o 
   3   5   7        4.65       11.24      3.41 o 
   4   5   7       13.02        7.66      2.54 o 
   5   5   7      781.58      851.43     20.11 o 
   6   5   7      167.16      152.83      7.19 o 
   7   5   7        0.00        0.55      2.23 o 
   8   5   7       26.03       19.20      2.39 o 
   9   5   7       30.38       28.62      3.87 o 
  -7   6   7      152.35      156.76     31.75 o 
  -6   6   7      242.32      241.93     18.20 o 
  -5   6   7       92.96       99.83      7.15 o 
  -4   6   7        6.92        7.78      2.59 o 
  -3   6   7      540.54      534.78     25.97 o 
  -2   6   7       35.11       25.45      3.70 o 
  -1   6   7        4.76       -1.25      3.94 o 
   0   6   7      381.31      345.33     19.33 o 
   1   6   7        2.41        5.65      3.39 o 
   2   6   7       74.88       69.92      7.63 o 
   3   6   7       70.12       67.54      5.97 o 
   4   6   7        2.80       -1.70      5.04 o 
   5   6   7       34.19       35.35      4.46 o 
   6   6   7      242.10      265.47     12.58 o 
 -13   0   8        7.37       -2.39      2.98 o 
 -12   0   8       18.23       19.21      4.82 o 
 -11   0   8      347.02      361.38     17.83 o 
 -10   0   8      108.95       96.86      8.58 o 
  -9   0   8       32.47       30.28      4.94 o 
  -8   0   8       23.56       24.51      4.26 o 
  -7   0   8        7.54       10.31      2.41 o 
  -6   0   8     2176.28     2652.90    245.03 o 
  -5   0   8      341.02      377.46     53.62 o 
  -4   0   8       76.53       79.18     27.03 o 
  -3   0   8     2882.27     2039.94     85.33 o 
  -2   0   8      322.90      341.11     15.67 o 
  -1   0   8      134.62      100.87     10.42 o 
   0   0   8     1999.80     1885.26     55.90 o 
   1   0   8    14696.91    16593.03    708.19 o 
   2   0   8     2458.97     2437.58     55.04 o 
   3   0   8      327.40      349.24     25.04 o 
   4   0   8       16.48       36.70      7.59 o 
   5   0   8        8.66        9.24      3.72 o 
   6   0   8      552.28      527.78     47.62 o 
   7   0   8        5.27        9.14      2.66 o 
   8   0   8      726.23      705.86     48.15 o 
   9   0   8     1649.16     1840.80     46.33 o 
  10   0   8        0.03        0.67      3.09 o 
  11   0   8      105.34      117.38     11.11 o 
  12   0   8        2.97        2.45      2.35 o 
  13   0   8      880.27      924.88     27.68 o 
 -13   1   8        0.30       -0.59      2.02 o 
 -12   1   8      260.22      252.72     13.01 o 
 -11   1   8      481.51      527.17     25.43 o 
 -10   1   8       47.37       45.21      4.22 o 
  -9   1   8       82.27       65.02      4.72 o 
  -8   1   8      534.01      582.21     22.18 o 
  -7   1   8      131.11      108.74      5.45 o 
  -6   1   8      183.75      176.71     10.43 o 
  -5   1   8        4.87        6.98      2.64 o 
  -4   1   8      572.52      556.41     61.96 o 
  -3   1   8      264.47      238.62     20.86 o 
  -2   1   8      258.16      306.56     14.83 o 
  -1   1   8    10331.22    11029.46    303.53 o 
   0   1   8      288.69      276.75      9.56 o 
   1   1   8     6238.32     6000.28    171.39 o 
   2   1   8     1023.37     1053.13     42.06 o 
   3   1   8        0.87        7.16      2.41 o 
   4   1   8       40.17       32.35      5.37 o 
   5   1   8      457.44      505.08     32.71 o 
   6   1   8     2926.06     3032.07    126.58 o 
   7   1   8      365.97      352.87     17.82 o 
   8   1   8        0.01       -0.34      2.51 o 
   9   1   8      519.23      494.17     15.50 o 
  10   1   8      124.05      121.90      6.53 o 
  11   1   8        0.29       -1.64      2.06 o 
  12   1   8      252.67      254.99      9.39 o 
  13   1   8       54.65       44.88      3.64 o 
 -13   2   8      223.28      215.98     18.43 o 
 -12   2   8       12.38        8.36      2.36 o 
 -11   2   8      122.33      123.52      8.04 o 
 -10   2   8      723.80      696.24     28.99 o 
  -9   2   8      214.10      213.70      8.84 o 
  -8   2   8     2752.11     2798.93    111.58 o 
  -7   2   8      101.75      102.36      5.10 o 
  -6   2   8     1120.84     1039.29     40.36 o 
  -5   2   8      103.18       98.62      6.30 o 
  -4   2   8       62.99       45.22      5.21 o 
  -3   2   8     2054.02     1905.38    124.63 o 
  -2   2   8     2871.36     2920.57    124.34 o 
  -1   2   8     2247.94     2421.06     78.19 o 
   0   2   8      811.94      777.13     57.96 o 
   1   2   8      235.48      267.60     16.00 o 
   2   2   8     1493.25     1746.67     98.27 o 
   3   2   8        4.37        8.17      2.21 o 
   4   2   8        2.84        3.04      2.15 o 
   5   2   8      108.98      138.85      5.62 o 
   6   2   8      693.17      759.36     27.70 o 
   7   2   8      186.01      182.67      9.86 o 
   8   2   8      505.28      531.13     26.17 o 
   9   2   8      391.02      388.94     13.46 o 
  10   2   8      252.51      257.87     12.16 o 
  11   2   8      165.40      154.30      7.51 o 
  12   2   8      106.84       98.87      7.49 o 
  13   2   8       92.03       95.16      6.26 o 
 -12   3   8       24.14       22.29      3.63 o 
 -11   3   8       46.51       56.15      4.29 o 
 -10   3   8        1.66        2.33      2.11 o 
  -9   3   8      425.18      463.88     13.66 o 
  -8   3   8       11.55       11.32      2.49 o 
  -7   3   8      638.27      605.96     24.46 o 
  -6   3   8        1.71        3.65      1.90 o 
  -5   3   8      362.92      384.34     13.44 o 
  -4   3   8      104.13      102.46      4.59 o 
  -3   3   8       55.82       47.18      3.35 o 
  -2   3   8     1225.08     1393.00     54.32 o 
  -1   3   8      218.29      186.37      9.98 o 
   0   3   8      360.96      302.50     15.03 o 
   1   3   8       25.54       23.91      3.36 o 
   2   3   8      127.32      105.27      4.93 o 
   3   3   8      401.72      415.04     13.71 o 
   4   3   8        0.00        1.30      1.37 o 
   5   3   8      317.08      327.70      9.49 o 
   6   3   8      216.36      230.40     10.59 o 
   7   3   8        0.82        0.30      1.80 o 
   8   3   8      122.03      129.15      8.39 o 
   9   3   8        1.62        3.38      2.39 o 
  10   3   8       16.40       25.51      3.21 o 
  11   3   8      188.00      180.55     10.51 o 
  12   3   8       54.19       59.29      4.86 o 
 -11   4   8       40.51       46.81      9.10 o 
 -10   4   8        2.82        1.73      1.33 o 
  -9   4   8      173.68      179.19      7.00 o 
  -8   4   8       61.79       62.68      4.58 o 
  -7   4   8       59.19       50.39      3.64 o 
  -6   4   8      229.69      217.97      8.55 o 
  -5   4   8      150.65      160.08      7.13 o 
  -4   4   8        9.14        4.26      1.73 o 
  -3   4   8      129.73      122.82      5.87 o 
  -2   4   8        1.31        4.38      2.00 o 
  -1   4   8        2.19        3.92      1.96 o 
   0   4   8      108.92      111.54      6.84 o 
   1   4   8        0.83        3.46      2.09 o 
   2   4   8      102.19      127.42      6.29 o 
   3   4   8      167.12      172.59      6.85 o 
   4   4   8      800.09      832.24     22.84 o 
   5   4   8       12.62        9.43      2.07 o 
   6   4   8      675.42      713.49     20.32 o 
   7   4   8       12.93       14.16      2.81 o 
   8   4   8       50.13       50.61      5.13 o 
   9   4   8        0.06        4.07      2.29 o 
  10   4   8       51.48       39.83      4.31 o 
  11   4   8       47.51       55.48      4.43 o 
  -9   5   8       46.15       40.86      4.16 o 
  -8   5   8      118.97      142.99      7.07 o 
  -7   5   8      377.41      390.26     19.79 o 
  -6   5   8       27.40       19.55      2.83 o 
  -5   5   8      369.85      388.22     16.05 o 
  -4   5   8        1.37        5.27      2.69 o 
  -3   5   8        2.46        3.00      2.82 o 
  -2   5   8       49.32       56.67      5.98 o 
  -1   5   8       83.00       88.43      6.53 o 
   0   5   8     1205.51     1389.93     71.68 o 
   1   5   8      363.78      350.57     15.67 o 
   2   5   8      751.28      849.38     27.99 o 
   3   5   8      441.05      481.69     20.34 o 
   4   5   8       11.68       11.46      3.54 o 
   5   5   8       80.37       73.72      6.16 o 
   6   5   8        0.87        4.87      2.01 o 
   7   5   8      270.35      263.57     10.33 o 
   8   5   8      113.65       96.47      7.48 o 
   9   5   8        3.15        4.96      2.06 o 
  -6   6   8       25.65       34.14      4.63 o 
  -5   6   8      115.35      117.06      7.83 o 
  -4   6   8       11.83       12.09      2.52 o 
  -3   6   8       32.87       40.71      4.52 o 
  -2   6   8      318.52      295.38     23.95 o 
  -1   6   8       89.72       97.55      8.39 o 
   0   6   8       41.81       47.13      5.87 o 
   1   6   8        1.16        2.49      2.67 o 
   2   6   8       95.58       90.18      8.68 o 
   3   6   8       92.97       91.66      6.67 o 
   4   6   8        5.57        6.92      3.36 o 
   5   6   8       41.05       50.53      5.39 o 
   6   6   8       43.52       45.98      5.78 o 
 -13   1   9       47.47       52.20      5.91 o 
 -12   1   9       16.48       12.32      2.67 o 
 -11   1   9      298.71      300.76     12.86 o 
 -10   1   9       35.92       35.36      4.43 o 
  -9   1   9      391.11      429.61     13.87 o 
  -8   1   9       43.53       47.88      3.91 o 
  -7   1   9      297.93      288.64     17.08 o 
  -6   1   9      111.13      146.67      8.62 o 
  -5   1   9      146.24      142.69     13.10 o 
  -4   1   9      125.79      113.51     14.94 o 
  -3   1   9      844.24      822.35     65.35 o 
  -2   1   9       17.79       11.36      2.77 o 
  -1   1   9     2216.34     2318.86     84.46 o 
   0   1   9     1065.89     1154.89     22.55 o 
   1   1   9     3314.78     3296.90     65.89 o 
   2   1   9     3894.14     3953.43     72.44 o 
   3   1   9     1363.85     1287.26     60.95 o 
   4   1   9      318.25      374.76     17.31 o 
   5   1   9      213.19      196.23     11.04 o 
   6   1   9     1890.41     1952.19     53.44 o 
   7   1   9       37.29       34.67      2.82 o 
   8   1   9      184.67      193.05      7.38 o 
   9   1   9      639.87      632.85     20.31 o 
  10   1   9      100.74       95.41      5.41 o 
  11   1   9      105.86      106.95      5.91 o 
  12   1   9      105.16      107.43      5.76 o 
  13   1   9       20.23       20.00      2.23 o 
 -13   2   9        0.03        2.06      2.79 o 
 -12   2   9        8.89        6.43      1.95 o 
 -11   2   9        0.00        2.33      2.55 o 
 -10   2   9        3.49        3.89      2.51 o 
  -9   2   9      323.55      320.00     11.07 o 
  -8   2   9      584.50      628.02     29.87 o 
  -7   2   9       22.37       23.06      2.68 o 
  -6   2   9      273.57      302.62     19.42 o 
  -5   2   9     1780.73     1883.84     76.63 o 
  -4   2   9       62.76       47.88      3.92 o 
  -3   2   9      753.83      672.13     42.87 o 
  -2   2   9       63.84       58.31      4.52 o 
  -1   2   9      680.55      750.47     27.84 o 
   0   2   9      542.39      522.97     27.32 o 
   1   2   9        0.04       -1.01      2.31 o 
   2   2   9      239.04      295.34     23.65 o 
   3   2   9     2755.90     3181.78    205.22 o 
   4   2   9      492.31      522.46     22.27 o 
   5   2   9       79.16       87.84      4.79 o 
   6   2   9       25.69       24.22      2.82 o 
   7   2   9      191.71      188.06      9.19 o 
   8   2   9       40.22       36.21      4.18 o 
   9   2   9      338.06      355.70     13.73 o 
  10   2   9       10.87       10.98      2.05 o 
  11   2   9        1.00        1.13      2.02 o 
  12   2   9        4.93        2.46      2.17 o 
  13   2   9        0.06        1.02      2.36 o 
 -12   3   9        4.33        9.19      2.26 o 
 -11   3   9       53.20       61.21      4.55 o 
 -10   3   9       10.63        4.04      2.35 o 
  -9   3   9      160.60      167.98      8.19 o 
  -8   3   9      554.07      545.26     19.56 o 
  -7   3   9       76.02       72.74      4.80 o 
  -6   3   9      105.06      117.99      7.38 o 
  -5   3   9      136.52      134.20      5.45 o 
  -4   3   9       58.75       43.17      3.20 o 
  -3   3   9     1359.58     1430.71     48.41 o 
  -2   3   9     1409.18     1542.62     29.25 o 
  -1   3   9      762.51      839.71     33.40 o 
   0   3   9      833.76      957.59     27.56 o 
   1   3   9      133.85      155.24      6.12 o 
   2   3   9      140.84      149.91      5.24 o 
   3   3   9      148.58      152.30      5.86 o 
   4   3   9       22.25       25.22      2.39 o 
   5   3   9       99.58       80.24      4.49 o 
   6   3   9       22.62       26.20      3.24 o 
   7   3   9        0.43        0.61      2.36 o 
   8   3   9        3.36        5.64      3.06 o 
   9   3   9     1162.70     1254.22     26.85 o 
  10   3   9       58.61       66.95      5.72 o 
  11   3   9      246.12      233.49     10.71 o 
  12   3   9      149.56      132.67      8.94 o 
 -11   4   9       44.58       39.84      6.48 o 
 -10   4   9        0.77        1.87      1.83 o 
  -9   4   9       72.83       69.08      4.24 o 
  -8   4   9      205.92      188.07      9.83 o 
  -7   4   9        5.94        6.85      2.42 o 
  -6   4   9      355.63      353.55     11.68 o 
  -5   4   9       57.13       58.80      4.28 o 
  -4   4   9       17.19       14.79      2.39 o 
  -3   4   9       56.01       49.61      3.69 o 
  -2   4   9      970.15      992.74     36.00 o 
  -1   4   9      450.52      470.51     13.53 o 
   0   4   9       56.99       75.37      5.40 o 
   1   4   9      762.38      853.15     34.68 o 
   2   4   9      379.43      400.99     14.53 o 
   3   4   9        0.09        0.89      1.91 o 
   4   4   9        1.99       10.67      1.91 o 
   5   4   9       12.92        9.98      2.24 o 
   6   4   9      119.83      133.22      8.53 o 
   7   4   9      131.56      139.04      8.65 o 
   8   4   9      569.39      560.91     42.58 o 
   9   4   9       48.56       41.32      8.10 o 
  10   4   9       53.99       41.27      4.27 o 
  11   4   9        5.36        4.39      1.82 o 
  -9   5   9        1.11        2.24      2.64 o 
  -8   5   9       23.08       23.35      3.04 o 
  -7   5   9       38.49       39.37      4.07 o 
  -6   5   9      295.45      314.67     15.00 o 
  -5   5   9       42.57       34.61      3.85 o 
  -4   5   9      556.77      634.63     24.44 o 
  -3   5   9      250.36      259.65     11.09 o 
  -2   5   9       89.21       92.08      7.08 o 
  -1   5   9       22.83       32.58      4.37 o 
   0   5   9       45.41       66.89      6.59 o 
   1   5   9      116.52      106.07      7.78 o 
   2   5   9        2.96        2.07      3.27 o 
   3   5   9       60.11       67.02      7.98 o 
   4   5   9        8.97       10.79      2.78 o 
   5   5   9       21.56       15.02      2.48 o 
   6   5   9       13.60       10.70      2.23 o 
   7   5   9        0.51       -0.24      1.81 o 
   8   5   9       80.37       55.53     11.80 o 
   9   5   9      297.22      333.25     17.32 o 
  -6   6   9      225.55      265.83     18.52 o 
  -5   6   9       19.46       12.73      2.60 o 
  -4   6   9        0.00        4.32      2.53 o 
  -3   6   9        7.74        2.25      2.79 o 
  -2   6   9        0.42        3.12      2.22 o 
  -1   6   9      842.34      899.48     45.27 o 
   0   6   9       13.47        6.59      3.25 o 
   1   6   9      343.20      356.68     15.79 o 
   2   6   9      270.25      276.68     12.55 o 
   3   6   9       26.40       24.40      3.72 o 
   4   6   9        5.57        6.14      2.99 o 
   5   6   9      229.13      206.06     14.71 o 
   6   6   9       59.52       56.11      6.80 o 
 -13   0  10       59.16       88.59      8.57 o 
 -12   0  10        2.87        2.21      4.00 o 
 -11   0  10      355.65      398.58     18.80 o 
 -10   0  10      162.02      162.91     12.46 o 
  -9   0  10      834.30      801.18     25.87 o 
  -8   0  10      153.19      150.03     11.08 o 
  -7   0  10       25.39       18.41      3.87 o 
  -6   0  10     1866.70     2208.00    161.43 o 
  -5   0  10     3686.02     4266.09    317.49 o 
  -4   0  10      176.34      270.15     17.63 o 
  -3   0  10      485.24      498.32     37.12 o 
  -2   0  10        4.04        6.40      2.60 o 
  -1   0  10      425.48      318.46     52.71 o 
   0   0  10      168.97      169.16     15.96 o 
   1   0  10     2092.95     2339.92     58.77 o 
   2   0  10     5283.11     5603.45    131.51 o 
   3   0  10     1552.38     1714.60    192.39 o 
   4   0  10       99.89       97.61     11.86 o 
   5   0  10       26.38       32.59      6.73 o 
   6   0  10      126.37      120.01      6.37 o 
   7   0  10      242.68      228.99     12.51 o 
   8   0  10     1087.96     1099.54     72.10 o 
   9   0  10      641.68      689.77     30.85 o 
  10   0  10       73.14       49.37      8.75 o 
  11   0  10      190.62      181.53     10.71 o 
  12   0  10      206.92      189.71     10.93 o 
  13   0  10      998.12     1065.63     35.03 o 
 -13   1  10        8.91       12.78      2.99 o 
 -12   1  10       13.80       14.05      2.81 o 
 -11   1  10       92.96      100.86      6.60 o 
 -10   1  10      500.03      574.06     21.33 o 
  -9   1  10        5.71        7.66      2.53 o 
  -8   1  10        0.37        0.08      1.95 o 
  -7   1  10      107.79      104.32      5.85 o 
  -6   1  10       49.15       35.86      2.82 o 
  -5   1  10      176.40      189.65     14.23 o 
  -4   1  10      606.73      692.78     65.36 o 
  -3   1  10       59.34       36.26      5.11 o 
  -2   1  10        2.50        1.60      2.54 o 
  -1   1  10       27.35       28.38      4.47 o 
   0   1  10        3.93        4.85      2.53 o 
   1   1  10     1605.96     1492.94     87.89 o 
   2   1  10     1982.25     1894.06     67.92 o 
   3   1  10     1440.05     1547.43     74.96 o 
   4   1  10      187.72      188.22     11.94 o 
   5   1  10       65.42       84.59      4.61 o 
   6   1  10      339.01      312.78      8.57 o 
   7   1  10      784.30      816.70     30.29 o 
   8   1  10        4.87        2.33      1.45 o 
   9   1  10        0.00        2.11      2.56 o 
  10   1  10        8.01        8.96      1.72 o 
  11   1  10       50.26       50.45      3.86 o 
  12   1  10        0.67       -1.29      1.32 o 
  13   1  10        3.09        4.26      1.60 o 
 -13   2  10      281.06      246.99     24.41 o 
 -12   2  10      176.96      167.54      9.63 o 
 -11   2  10      146.26      147.01      9.92 o 
 -10   2  10       17.95       16.42      2.77 o 
  -9   2  10      227.14      229.88      9.44 o 
  -8   2  10     1016.93     1069.80     45.14 o 
  -7   2  10      574.83      607.61     28.74 o 
  -6   2  10      151.55      145.92      7.60 o 
  -5   2  10       58.35       47.26      2.88 o 
  -4   2  10        2.86        5.37      1.25 o 
  -3   2  10       12.70       11.80      3.47 o 
  -2   2  10     1651.24     1818.83     78.23 o 
  -1   2  10     2399.68     2901.25     97.49 o 
   0   2  10      303.07      366.91     18.30 o 
   1   2  10        2.75        4.03      2.23 o 
   2   2  10     1638.76     1606.63    162.96 o 
   3   2  10        5.11       10.66      2.35 o 
   4   2  10      273.76      292.34     11.80 o 
   5   2  10      666.67      735.56     24.67 o 
   6   2  10      142.61      149.44      6.57 o 
   7   2  10      160.98      148.27      7.22 o 
   8   2  10     1175.39     1160.14     50.51 o 
   9   2  10     2589.90     2800.39     59.20 o 
  10   2  10        2.07        2.63      2.47 o 
  11   2  10      283.90      271.42     10.83 o 
  12   2  10       62.83       52.63      4.24 o 
 -12   3  10        4.72        4.92      2.75 o 
 -11   3  10        3.59        5.15      1.55 o 
 -10   3  10        6.15        6.77      2.34 o 
  -9   3  10       11.37        6.49      1.90 o 
  -8   3  10       19.40       18.95      2.78 o 
  -7   3  10     2303.16     2580.45     92.00 o 
  -6   3  10       67.64       67.83      5.19 o 
  -5   3  10      138.34      152.99      7.64 o 
  -4   3  10       16.79       14.26      1.88 o 
  -3   3  10       53.33       43.04      2.56 o 
  -2   3  10     1291.04     1471.71     46.98 o 
  -1   3  10      931.71     1059.83     28.66 o 
   0   3  10       70.80       92.21      5.26 o 
   1   3  10      536.41      598.12     15.71 o 
   2   3  10      514.12      577.20     17.11 o 
   3   3  10      199.14      208.48      8.00 o 
   4   3  10        8.01        6.91      1.76 o 
   5   3  10        6.86        5.92      2.08 o 
   6   3  10       13.82       13.54      2.07 o 
   7   3  10       34.23       35.05      4.33 o 
   8   3  10      282.81      297.25     14.74 o 
   9   3  10      347.79      366.82     14.47 o 
  10   3  10      473.48      494.56     30.25 o 
  11   3  10        8.71        9.04      1.66 o 
  12   3  10       99.80       98.66      7.17 o 
 -10   4  10        3.69        3.71      1.98 o 
  -9   4  10       10.96       12.13      2.04 o 
  -8   4  10       26.76       27.23      3.10 o 
  -7   4  10       91.54       93.40      5.64 o 
  -6   4  10      554.18      572.03     20.13 o 
  -5   4  10      189.98      169.31      7.69 o 
  -4   4  10       77.54       81.00      5.25 o 
  -3   4  10       64.04       56.69      4.34 o 
  -2   4  10      256.53      274.84     10.09 o 
  -1   4  10      147.88      172.14      7.64 o 
   0   4  10       43.52       47.53      4.45 o 
   1   4  10        4.19       12.33      2.74 o 
   2   4  10      982.40     1111.39     47.50 o 
   3   4  10        3.76        1.25      2.57 o 
   4   4  10      218.80      242.02      9.01 o 
   5   4  10       49.79       43.84      4.24 o 
   6   4  10      103.52      106.15      6.44 o 
   7   4  10       58.81       51.21      4.44 o 
   8   4  10      423.62      436.32     35.47 o 
   9   4  10      231.41      234.59     14.65 o 
  10   4  10        1.79        1.87      1.42 o 
  -9   5  10      118.37      119.50     13.73 o 
  -8   5  10       27.69       28.26      3.16 o 
  -7   5  10      366.62      385.64     23.82 o 
  -6   5  10       81.35       83.98      5.65 o 
  -5   5  10        0.70        0.13      2.09 o 
  -4   5  10      910.86      898.92     35.61 o 
  -3   5  10        3.54        8.40      2.83 o 
  -2   5  10       18.99       24.56      4.07 o 
  -1   5  10      132.09      145.54      8.80 o 
   0   5  10       12.48       16.24      3.76 o 
   1   5  10      167.00      174.96     10.64 o 
   2   5  10       20.04       21.86      4.02 o 
   3   5  10      181.89      209.74     12.36 o 
   4   5  10      210.60      191.31      9.78 o 
   5   5  10       11.68        7.13      2.22 o 
   6   5  10        7.29        4.08      2.42 o 
   7   5  10      184.66      230.13     11.39 o 
   8   5  10        9.55       12.95      2.59 o 
   9   5  10       10.74        7.14      4.10 o 
  -6   6  10        1.62       -1.08      3.11 o 
  -5   6  10        2.19        2.19      3.54 o 
  -4   6  10        7.26        7.18      2.37 o 
  -3   6  10        8.86        8.07      2.72 o 
  -2   6  10        1.89        4.38      2.43 o 
  -1   6  10      302.72      322.22     16.52 o 
   0   6  10       14.96       19.59      3.56 o 
   1   6  10       24.04       16.88      4.53 o 
   2   6  10        0.24        4.43      2.38 o 
   3   6  10       72.58       72.57      8.33 o 
   4   6  10       24.37       29.55      4.64 o 
   5   6  10       21.54       24.97      5.47 o 
   6   6  10       34.97       32.61      4.91 o 
 -13   1  11       36.00       54.58      6.60 o 
 -12   1  11       49.38       46.35      5.24 o 
 -11   1  11        0.00       -1.20      2.71 o 
 -10   1  11      245.27      256.67     10.82 o 
  -9   1  11       39.22       26.59      4.17 o 
  -8   1  11      342.30      344.48     15.96 o 
  -7   1  11      183.45      181.18      9.23 o 
  -6   1  11       93.60      130.76      7.46 o 
  -5   1  11       23.61       27.58      2.74 o 
  -4   1  11      877.40     1045.53     96.19 o 
  -3   1  11      381.55      419.99     30.99 o 
  -2   1  11     1396.94     1389.46    109.38 o 
  -1   1  11      391.63      373.68     21.32 o 
   0   1  11      124.74      155.06     12.37 o 
   1   1  11      994.98     1095.55     30.86 o 
   2   1  11      397.40      424.37     18.70 o 
   3   1  11     1815.92     1721.38     53.63 o 
   4   1  11     1417.95     1443.24     50.90 o 
   5   1  11       70.52       88.50      3.83 o 
   6   1  11       27.90       23.99      1.84 o 
   7   1  11        8.91       10.26      1.66 o 
   8   1  11      443.49      450.17     16.08 o 
   9   1  11      139.19      143.48      6.19 o 
  10   1  11      256.29      237.89      8.92 o 
  11   1  11       29.00       25.04      2.94 o 
  12   1  11       64.21       65.66      4.69 o 
  13   1  11        0.09       -1.46      1.53 o 
 -12   2  11       12.04        6.90      2.55 o 
 -11   2  11        4.57        0.40      2.26 o 
 -10   2  11       51.27       57.54      4.82 o 
  -9   2  11        5.89        8.15      2.63 o 
  -8   2  11       42.77       38.32      3.97 o 
  -7   2  11       91.38       94.67      5.54 o 
  -6   2  11      194.48      212.01     13.12 o 
  -5   2  11      108.14      100.73      5.18 o 
  -4   2  11      838.56      841.66     34.51 o 
  -3   2  11      211.20      210.95      9.32 o 
  -2   2  11     2217.21     2554.54    118.07 o 
  -1   2  11      969.95     1018.86     39.60 o 
   0   2  11     1077.01     1152.28     55.63 o 
   1   2  11       69.35       76.43      7.11 o 
   2   2  11       93.00       84.76      7.40 o 
   3   2  11     1177.18     1317.23     67.35 o 
   4   2  11      126.23      140.73      6.39 o 
   5   2  11       68.11       78.86      4.53 o 
   6   2  11      137.22      131.03      6.07 o 
   7   2  11       28.35       26.68      3.39 o 
   8   2  11       61.52       61.74      6.07 o 
   9   2  11      275.91      297.71     14.27 o 
  10   2  11      203.01      194.12     13.56 o 
  11   2  11       36.84       33.13      3.37 o 
  12   2  11       89.94       77.60      6.49 o 
 -12   3  11       25.39        9.37      4.14 o 
 -11   3  11        6.62        5.99      1.75 o 
 -10   3  11      352.52      346.21     16.40 o 
  -9   3  11        6.38        8.71      2.13 o 
  -8   3  11      456.42      516.96     22.68 o 
  -7   3  11      173.15      179.44      8.00 o 
  -6   3  11       36.45       43.58      3.41 o 
  -5   3  11      754.60      794.28     38.12 o 
  -4   3  11      506.48      501.42     17.44 o 
  -3   3  11      793.29      839.72     22.58 o 
  -2   3  11       37.49       51.59      3.34 o 
  -1   3  11        2.64        3.29      1.45 o 
   0   3  11      379.35      423.99     16.09 o 
   1   3  11     1381.88     1468.15     40.30 o 
   2   3  11       29.53       25.94      2.41 o 
   3   3  11        0.00        1.66      1.65 o 
   4   3  11       23.40       27.13      2.68 o 
   5   3  11        0.97        1.08      2.32 o 
   6   3  11      229.55      239.61     11.37 o 
   7   3  11      232.28      248.63     11.12 o 
   8   3  11      672.00      756.05     22.51 o 
   9   3  11       13.06       14.53      2.97 o 
  10   3  11      262.25      264.59     15.34 o 
  11   3  11      430.26      412.83     24.98 o 
 -10   4  11       33.57       22.18      2.98 o 
  -9   4  11        0.12       -1.11      1.84 o 
  -8   4  11      352.18      394.69     15.59 o 
  -7   4  11        4.02        6.46      1.99 o 
  -6   4  11      324.74      360.94     18.00 o 
  -5   4  11      288.52      262.52     12.66 o 
  -4   4  11       51.11       48.78      3.58 o 
  -3   4  11       13.28        9.78      2.33 o 
  -2   4  11        7.44        5.88      2.00 o 
  -1   4  11     1433.47     1537.99     52.16 o 
   0   4  11     1348.54     1454.58     43.00 o 
   1   4  11      349.93      338.59     12.68 o 
   2   4  11      239.37      245.68     11.91 o 
   3   4  11       20.78       17.99      3.92 o 
   4   4  11        2.62       -0.59      2.11 o 
   5   4  11       68.52       63.90      5.02 o 
   6   4  11       36.24       35.46      3.83 o 
   7   4  11      233.64      265.04     10.86 o 
   8   4  11       93.86       91.63      6.44 o 
   9   4  11        5.94        6.34      1.95 o 
  10   4  11        1.66        1.05      1.61 o 
  -8   5  11        1.06        0.85      1.57 o 
  -7   5  11      181.01      184.30     10.74 o 
  -6   5  11       13.26       13.34      2.51 o 
  -5   5  11       48.67       48.04      4.79 o 
  -4   5  11       98.94      117.01      6.65 o 
  -3   5  11     1178.34     1203.53     48.87 o 
  -2   5  11       25.16       31.85      3.96 o 
  -1   5  11      380.34      410.58     16.98 o 
   0   5  11        9.22       14.94      3.58 o 
   1   5  11       60.89       56.61      5.89 o 
   2   5  11      377.37      351.89     16.03 o 
   3   5  11        0.87        4.98      2.21 o 
   4   5  11      140.93      166.01      8.99 o 
   5   5  11        1.58        1.32      2.48 o 
   6   5  11        2.30        2.29      2.30 o 
   7   5  11       47.67       46.61      5.22 o 
   8   5  11        0.01        1.17      1.97 o 
  -6   6  11      152.89      142.39     20.42 o 
  -5   6  11       13.05        8.96      2.68 o 
  -4   6  11      247.27      236.77     14.18 o 
  -3   6  11       20.99       21.72      3.12 o 
  -2   6  11       15.96       13.10      3.42 o 
  -1   6  11      288.42      303.05     13.96 o 
   0   6  11       24.03       20.64      3.71 o 
   1   6  11       50.72       58.51      5.95 o 
   2   6  11      204.43      194.08     11.73 o 
   3   6  11       41.31       41.01      5.36 o 
   4   6  11       73.05       69.23      7.12 o 
   5   6  11        4.83       -2.51      2.51 o 
 -13   0  12       39.88       53.49      8.36 o 
 -12   0  12      236.76      329.61     30.04 o 
 -11   0  12      399.33      498.20     25.03 o 
 -10   0  12       69.80       42.50      6.56 o 
  -9   0  12      333.29      337.37     21.79 o 
  -8   0  12        2.84        5.88      2.56 o 
  -7   0  12      468.24      485.29     46.22 o 
  -6   0  12       57.84       70.85      5.57 o 
  -5   0  12     2767.20     2691.03    248.15 o 
  -4   0  12      353.80      444.52     29.77 o 
  -3   0  12      180.58      168.99      9.81 o 
  -2   0  12      188.64      163.74     20.20 o 
  -1   0  12       14.57        9.56      4.30 o 
   0   0  12     1613.53     1592.97     90.49 o 
   1   0  12       95.31       95.51     13.25 o 
   2   0  12        0.45        3.44      4.33 o 
   3   0  12      510.80      601.54     31.94 o 
   4   0  12     1502.99     1646.99     89.11 o 
   5   0  12      293.35      314.25     14.28 o 
   6   0  12     1316.44     1254.79     53.27 o 
   7   0  12      777.93      709.32     36.63 o 
   8   0  12      618.60      575.25     42.69 o 
   9   0  12       66.18       60.13      5.67 o 
  10   0  12        7.54        8.92      2.23 o 
  11   0  12      188.58      190.50     10.54 o 
  12   0  12      372.69      373.98     21.19 o 
  13   0  12       23.58       36.84      5.60 o 
 -13   1  12      286.17      297.20     21.71 o 
 -12   1  12       17.14       17.77      3.86 o 
 -11   1  12       58.91       62.49      5.16 o 
 -10   1  12       49.61       41.40      4.04 o 
  -9   1  12      166.03      160.85     11.97 o 
  -8   1  12      403.23      424.91     15.93 o 
  -7   1  12      296.08      311.05     16.83 o 
  -6   1  12      239.29      256.16     13.22 o 
  -5   1  12        1.17        3.18      1.43 o 
  -4   1  12     2074.16     2446.90    137.12 o 
  -3   1  12       11.98        4.22      2.47 o 
  -2   1  12       26.84       23.25      3.49 o 
  -1   1  12       13.08       15.14      3.15 o 
   0   1  12       47.65       50.42      6.78 o 
   1   1  12       62.12       66.57      7.51 o 
   2   1  12       21.38       40.74      5.17 o 
   3   1  12     7560.60     7186.21    276.37 o 
   4   1  12      621.21      713.75     19.59 o 
   5   1  12      217.74      239.96      6.86 o 
   6   1  12        0.01       -0.72      1.23 o 
   7   1  12      311.80      299.97     11.19 o 
   8   1  12        0.27        0.68      1.50 o 
   9   1  12      540.42      550.52     21.57 o 
  10   1  12      165.77      168.11      7.42 o 
  11   1  12       40.04       35.63      3.38 o 
  12   1  12        2.39        1.59      1.50 o 
  13   1  12        0.74        2.36      2.79 o 
 -12   2  12      545.45      580.47     36.31 o 
 -11   2  12        3.32        1.13      2.57 o 
 -10   2  12      281.10      308.43     15.38 o 
  -9   2  12      717.59      750.56     34.02 o 
  -8   2  12       14.12       14.73      2.87 o 
  -7   2  12      882.25      970.92     55.74 o 
  -6   2  12     1372.44     1468.04     87.72 o 
  -5   2  12      637.66      698.57     41.01 o 
  -4   2  12      122.49      122.49      6.54 o 
  -3   2  12        0.32        2.50      1.40 o 
  -2   2  12      198.91      206.49      7.29 o 
  -1   2  12      140.14      139.46      7.64 o 
   0   2  12      297.11      322.41     20.16 o 
   1   2  12        0.23        4.69      2.42 o 
   2   2  12     1114.13     1273.99     72.64 o 
   3   2  12     1551.24     1702.68     66.92 o 
   4   2  12     2004.89     2262.37     73.32 o 
   5   2  12       85.07       98.90      5.63 o 
   6   2  12      264.48      289.55     13.00 o 
   7   2  12      120.01      120.55      8.83 o 
   8   2  12      731.27      766.58     45.60 o 
   9   2  12      304.93      294.44     14.06 o 
  10   2  12       10.05        7.50      2.06 o 
  11   2  12        6.27        5.50      1.96 o 
  12   2  12      130.74      127.58      5.59 o 
 -11   3  12        0.54       -1.03      1.72 o 
 -10   3  12       34.07       38.96      3.41 o 
  -9   3  12      606.34      678.06     24.36 o 
  -8   3  12       68.63       69.77      5.83 o 
  -7   3  12      670.72      737.63     32.79 o 
  -6   3  12      362.82      457.92     28.98 o 
  -5   3  12      166.20      189.23      9.18 o 
  -4   3  12       71.81       63.03      4.33 o 
  -3   3  12       22.83       22.67      2.41 o 
  -2   3  12      801.15      902.64     25.78 o 
  -1   3  12      413.53      466.32     13.78 o 
   0   3  12       67.05       74.97      4.49 o 
   1   3  12       11.74       13.76      1.86 o 
   2   3  12        0.37        4.77      1.67 o 
   3   3  12      596.52      600.85     19.57 o 
   4   3  12       92.15      101.85      7.61 o 
   5   3  12       69.16       61.47      4.74 o 
   6   3  12      199.98      216.39     10.25 o 
   7   3  12       57.21       56.89      5.67 o 
   8   3  12      166.48      163.29      9.76 o 
   9   3  12      302.47      329.12     13.21 o 
  10   3  12      464.25      484.67     26.74 o 
  11   3  12       63.94       50.74      3.62 o 
 -10   4  12      116.12      118.53      7.37 o 
  -9   4  12       23.65       16.53      2.86 o 
  -8   4  12       15.53       10.69      2.11 o 
  -7   4  12      205.62      199.40     12.17 o 
  -6   4  12       76.43       79.54      5.54 o 
  -5   4  12       16.56       10.64      2.48 o 
  -4   4  12        1.05        3.21      1.99 o 
  -3   4  12       46.81       60.03      4.61 o 
  -2   4  12        4.27        6.78      2.27 o 
  -1   4  12      129.71      138.16      6.66 o 
   0   4  12      208.36      235.40      9.48 o 
   1   4  12       15.71       15.49      2.84 o 
   2   4  12       21.42       18.23      2.83 o 
   3   4  12      336.57      393.91     12.84 o 
   4   4  12      486.00      520.83     15.62 o 
   5   4  12      544.62      604.17     18.08 o 
   6   4  12       46.70       46.07      4.80 o 
   7   4  12       94.42      103.56      7.27 o 
   8   4  12      322.49      349.88     17.56 o 
   9   4  12      112.01       99.15      5.52 o 
  10   4  12        7.70        3.63      1.94 o 
  -8   5  12       34.17       40.90      4.17 o 
  -7   5  12       72.61       78.87      4.94 o 
  -6   5  12        1.30       -1.41      2.55 o 
  -5   5  12       17.95       21.89      3.21 o 
  -4   5  12       76.75       82.59      5.96 o 
  -3   5  12        0.13        1.46      2.36 o 
  -2   5  12      106.91      130.92      7.74 o 
  -1   5  12      153.74      166.64      8.39 o 
   0   5  12       51.71       57.94      5.03 o 
   1   5  12       21.63       22.80      3.84 o 
   2   5  12      696.95      779.49     21.43 o 
   3   5  12       19.96       13.94      3.11 o 
   4   5  12       84.47       80.23      6.76 o 
   5   5  12        2.16        4.04      2.06 o 
   6   5  12       15.10        9.57      2.51 o 
   7   5  12       29.20       27.67      4.76 o 
   8   5  12       26.32       25.36      4.08 o 
  -5   6  12       18.39        9.83      3.04 o 
  -4   6  12        0.91        2.92      2.33 o 
  -3   6  12        0.09        1.42      2.38 o 
  -2   6  12       89.85       95.37      7.24 o 
  -1   6  12        6.93       12.84      3.14 o 
   0   6  12        0.11        3.86      2.76 o 
   1   6  12        6.34        3.78      3.83 o 
   2   6  12      201.15      228.41     12.72 o 
   3   6  12       30.91       35.51      5.24 o 
   4   6  12      102.30      104.90     10.15 o 
   5   6  12      312.23      367.02     22.92 o 
 -13   1  13      464.55      535.66     90.24 o 
 -12   1  13      241.24      234.51     17.63 o 
 -11   1  13        3.85        2.43      2.59 o 
 -10   1  13      352.31      394.89     15.13 o 
  -9   1  13       49.43       40.64      4.50 o 
  -8   1  13       65.19       74.90      5.33 o 
  -7   1  13        2.25        5.30      2.31 o 
  -6   1  13      332.39      337.78     16.76 o 
  -5   1  13      170.63      189.60     11.86 o 
  -4   1  13      263.29      309.54     14.31 o 
  -3   1  13      295.06      317.26     21.09 o 
  -2   1  13      569.50      535.65     36.85 o 
  -1   1  13        3.51        8.30      2.92 o 
   0   1  13      274.05      290.73     15.01 o 
   1   1  13      372.68      369.45     17.78 o 
   2   1  13      524.67      518.28     21.30 o 
   3   1  13      957.22      934.01     41.07 o 
   4   1  13      410.90      467.61     13.24 o 
   5   1  13      483.85      518.70     13.86 o 
   6   1  13        4.78        6.20      1.22 o 
   7   1  13      407.08      384.14     16.38 o 
   8   1  13      321.15      330.32     14.58 o 
   9   1  13       23.84       21.60      2.34 o 
  10   1  13      137.79      126.53      6.21 o 
  11   1  13       80.44       75.43      4.52 o 
  12   1  13        0.02       -2.14      3.28 o 
 -12   2  13       26.72       29.18      3.48 o 
 -11   2  13       52.90       55.51      6.44 o 
 -10   2  13       46.14       44.23      5.20 o 
  -9   2  13      451.65      467.10     23.11 o 
  -8   2  13        4.24        8.09      3.15 o 
  -7   2  13       70.67       67.00      5.24 o 
  -6   2  13      277.92      284.35     19.75 o 
  -5   2  13      144.72      136.54      6.41 o 
  -4   2  13       56.42       61.74      4.35 o 
  -3   2  13      303.32      305.95      8.27 o 
  -2   2  13      515.57      563.96     19.75 o 
  -1   2  13     1212.25     1472.31     63.41 o 
   0   2  13     2757.20     3199.38    143.39 o 
   1   2  13       39.94       34.97      3.20 o 
   2   2  13        3.79        7.64      1.62 o 
   3   2  13      672.86      736.97     25.86 o 
   4   2  13      274.97      285.72     10.95 o 
   5   2  13     1087.97     1188.16     47.78 o 
   6   2  13        8.15       12.92      2.96 o 
   7   2  13        0.03        1.40      2.62 o 
   8   2  13      110.82      110.70      7.59 o 
   9   2  13        2.81        6.21      2.26 o 
  10   2  13        9.09        5.33      2.06 o 
  11   2  13       18.94       16.30      2.40 o 
  12   2  13        0.02        0.10      1.94 o 
 -11   3  13       62.49       78.51      7.24 o 
 -10   3  13        5.69        6.29      2.62 o 
  -9   3  13        9.95       11.56      3.03 o 
  -8   3  13       47.44       55.95      5.46 o 
  -7   3  13      941.98     1043.61     47.01 o 
  -6   3  13       74.91       58.22      4.47 o 
  -5   3  13      138.48      142.90      9.18 o 
  -4   3  13      522.64      579.18     31.72 o 
  -3   3  13      152.04      162.12      6.62 o 
  -2   3  13        0.05        1.11      1.57 o 
  -1   3  13       29.41       27.27      2.48 o 
   0   3  13      184.62      198.92      8.00 o 
   1   3  13      820.82      836.20     26.47 o 
   2   3  13      782.80      835.02     23.06 o 
   3   3  13       38.63       40.05      3.58 o 
   4   3  13       74.82       83.81      5.45 o 
   5   3  13        0.45        0.09      2.24 o 
   6   3  13      517.97      551.30     24.34 o 
   7   3  13       59.66       47.53      5.49 o 
   8   3  13       39.14       31.42      3.94 o 
   9   3  13        3.83        4.84      1.72 o 
  10   3  13       17.84       16.38      2.31 o 
  11   3  13      322.96      303.82     17.25 o 
 -10   4  13       15.18       16.98      3.16 o 
  -9   4  13       23.84       26.81      2.95 o 
  -8   4  13       43.83       47.25      4.17 o 
  -7   4  13       26.74       24.72      3.21 o 
  -6   4  13       80.28       68.66      6.68 o 
  -5   4  13      138.44      135.36      8.31 o 
  -4   4  13      119.56      124.05      6.70 o 
  -3   4  13      768.42      876.15     26.05 o 
  -2   4  13      399.62      423.02     14.19 o 
  -1   4  13      494.53      556.16     16.80 o 
   0   4  13        0.06        1.91      2.17 o 
   1   4  13      445.41      515.30     16.05 o 
   2   4  13       42.53       49.61      4.48 o 
   3   4  13      634.15      694.77     20.24 o 
   4   4  13      141.84      146.98      9.32 o 
   5   4  13      638.32      680.14     20.06 o 
   6   4  13      170.67      176.86     10.68 o 
   7   4  13       84.10       72.60      6.77 o 
   8   4  13        2.39        2.69      1.86 o 
   9   4  13       48.32       45.92      4.32 o 
  10   4  13        1.46        1.87      2.79 o 
  -8   5  13        3.57        2.42      1.77 o 
  -7   5  13        0.06        5.07      2.12 o 
  -6   5  13      101.59       87.77     13.27 o 
  -5   5  13        3.59        8.44      2.71 o 
  -4   5  13      206.37      206.46     12.48 o 
  -3   5  13       45.83       40.98      4.08 o 
  -2   5  13      123.97      122.17      7.33 o 
  -1   5  13       77.25       67.67      5.53 o 
   0   5  13      770.71      875.34     23.64 o 
   1   5  13      315.69      310.50     14.08 o 
   2   5  13       75.98       73.99      6.28 o 
   3   5  13        2.60        0.38      2.79 o 
   4   5  13       28.87       26.19      4.15 o 
   5   5  13       43.64       35.78      4.74 o 
   6   5  13        9.57       18.25      3.79 o 
   7   5  13       80.29       66.97      6.56 o 
   8   5  13        8.04        7.31      3.75 o 
  -5   6  13        8.80       12.23      9.09 o 
  -4   6  13      158.68      174.33     16.27 o 
  -3   6  13       61.75       64.99      7.53 o 
  -2   6  13      245.73      223.62     13.07 o 
  -1   6  13       62.33       51.67      5.37 o 
   0   6  13       98.44       99.78      8.92 o 
   1   6  13       28.92       27.22      3.98 o 
   2   6  13      150.10      163.40     10.30 o 
   3   6  13       47.02       39.31      4.84 o 
   4   6  13        0.17        1.24      2.16 o 
   5   6  13       27.31       20.55      6.70 o 
 -12   0  14       14.76       15.30      7.59 o 
 -11   0  14      188.61      175.74     14.04 o 
 -10   0  14     1205.68     1339.19     97.77 o 
  -9   0  14       72.48       55.01      6.27 o 
  -8   0  14     2651.37     2751.74    179.49 o 
  -7   0  14       87.84       82.24      8.13 o 
  -6   0  14       90.02       87.74      8.71 o 
  -5   0  14       69.67      101.75     10.07 o 
  -4   0  14        1.48        6.21      2.68 o 
  -3   0  14     1003.20      981.61     37.18 o 
  -2   0  14     1182.79     1205.13     81.96 o 
  -1   0  14      114.83       95.45      9.42 o 
   0   0  14     1889.86     1990.92     62.11 o 
   1   0  14      144.61      153.91     12.18 o 
   2   0  14     1731.04     1989.32     93.24 o 
   3   0  14     3985.73     4746.81     96.99 o 
   4   0  14       21.59       22.26      2.57 o 
   5   0  14      145.20      150.29      6.81 o 
   6   0  14       29.01       34.37      3.52 o 
   7   0  14      530.30      539.20     29.86 o 
   8   0  14        8.41        8.20      2.16 o 
   9   0  14      887.03      771.54     63.13 o 
  10   0  14      374.46      340.12     29.02 o 
  11   0  14      165.14      132.20     12.79 o 
  12   0  14      401.42      459.77     40.30 o 
 -12   1  14      147.50      170.96     13.40 o 
 -11   1  14       29.81       23.46      4.40 o 
 -10   1  14      291.58      307.19     13.86 o 
  -9   1  14       44.10       43.14      4.28 o 
  -8   1  14      116.05      102.73      7.41 o 
  -7   1  14     1124.68     1126.74     61.58 o 
  -6   1  14       32.71       35.28      3.40 o 
  -5   1  14       24.82       22.66      2.56 o 
  -4   1  14        3.40        3.83      1.38 o 
  -3   1  14      195.90      249.36     12.10 o 
  -2   1  14        0.04       -0.25      3.14 o 
  -1   1  14      283.22      348.59     21.26 o 
   0   1  14       49.95       45.29      6.16 o 
   1   1  14      814.49      948.42     39.07 o 
   2   1  14      231.10      278.47     15.79 o 
   3   1  14      510.29      531.24     10.67 o 
   4   1  14      377.76      419.87     11.49 o 
   5   1  14        2.10        2.50      1.40 o 
   6   1  14       20.07       21.35      2.00 o 
   7   1  14        7.40        5.28      1.92 o 
   8   1  14      342.10      317.49     16.06 o 
   9   1  14      167.15      174.26      7.50 o 
  10   1  14       10.08       12.61      2.16 o 
  11   1  14       28.44       22.36      2.04 o 
  12   1  14       15.03       14.05      2.56 o 
 -12   2  14      141.28      136.59      8.30 o 
 -11   2  14       49.94       64.51      5.68 o 
 -10   2  14      129.02      129.35      8.45 o 
  -9   2  14      118.79      121.88      7.89 o 
  -8   2  14     1462.20     1564.79     75.86 o 
  -7   2  14      158.93      178.55     13.50 o 
  -6   2  14        3.51        1.24      2.39 o 
  -5   2  14      285.49      303.39     18.06 o 
  -4   2  14      201.41      208.20     10.74 o 
  -3   2  14      114.70      112.72      5.40 o 
  -2   2  14     2280.93     2637.48    106.75 o 
  -1   2  14      496.24      517.64     22.89 o 
   0   2  14      318.62      339.32     20.07 o 
   1   2  14      118.50       96.85      5.85 o 
   2   2  14       41.08       48.05      3.20 o 
   3   2  14       22.56       25.70      2.41 o 
   4   2  14       10.62        8.64      2.35 o 
   5   2  14        6.01        4.87      2.02 o 
   6   2  14      490.21      533.06     28.98 o 
   7   2  14      430.45      401.32     27.53 o 
   8   2  14      509.30      510.71     35.35 o 
   9   2  14      159.28      163.61     10.23 o 
  10   2  14        1.57        1.96      1.78 o 
  11   2  14      272.18      279.41     18.32 o 
  12   2  14        0.90        1.75      1.89 o 
 -11   3  14      105.96      103.05      5.78 o 
 -10   3  14      112.97      120.08      9.47 o 
  -9   3  14       10.56       16.21      2.48 o 
  -8   3  14      165.65      182.54     10.38 o 
  -7   3  14        2.86        4.52      2.22 o 
  -6   3  14        0.01        2.03      2.69 o 
  -5   3  14      192.69      229.77     15.12 o 
  -4   3  14      160.38      156.46     10.91 o 
  -3   3  14      552.63      661.79     21.93 o 
  -2   3  14      871.58      986.01     28.55 o 
  -1   3  14        0.19        1.49      1.86 o 
   0   3  14      112.10      108.81      7.05 o 
   1   3  14        6.10       11.04      1.80 o 
   2   3  14        6.33        6.73      2.43 o 
   3   3  14       76.26       68.47      4.95 o 
   4   3  14       72.08       86.30      6.26 o 
   5   3  14        0.04        1.16      1.96 o 
   6   3  14      351.35      371.34     12.70 o 
   7   3  14      207.24      225.59     10.06 o 
   8   3  14      141.25      129.37      7.01 o 
   9   3  14        5.54        3.64      2.10 o 
  10   3  14       59.39       49.34      3.94 o 
  11   3  14       32.60       28.44      3.03 o 
 -10   4  14       22.01       25.77      4.87 o 
  -9   4  14        0.42        7.05      2.38 o 
  -8   4  14       96.26      114.03      7.37 o 
  -7   4  14       90.03       86.08      6.61 o 
  -6   4  14      137.46      118.35      8.03 o 
  -5   4  14       26.54       25.94      3.19 o 
  -4   4  14      172.26      159.35      8.02 o 
  -3   4  14       54.26       47.62      4.74 o 
  -2   4  14      134.75      126.25      6.98 o 
  -1   4  14       12.48       16.28      2.85 o 
   0   4  14      101.21       85.97      6.10 o 
   1   4  14      834.16     1029.05     30.86 o 
   2   4  14        1.64        1.82      2.31 o 
   3   4  14      195.50      212.38     11.72 o 
   4   4  14      293.88      342.26     14.74 o 
   5   4  14      250.84      280.52     12.63 o 
   6   4  14        0.40        1.05      2.54 o 
   7   4  14       21.23       23.70      4.21 o 
   8   4  14      210.71      219.15     18.24 o 
   9   4  14       64.00       53.87      5.15 o 
  10   4  14       16.07       -3.01      4.49 o 
  -8   5  14       35.43       41.33      4.78 o 
  -7   5  14       99.62      101.84      6.85 o 
  -6   5  14       80.95       75.53      6.76 o 
  -5   5  14       21.49       24.43      4.18 o 
  -4   5  14       29.10       28.27      3.23 o 
  -3   5  14      132.67      130.24      6.82 o 
  -2   5  14      102.74       96.98      6.58 o 
  -1   5  14       46.88       34.67      3.71 o 
   0   5  14      120.26      125.77      8.05 o 
   1   5  14       18.35       22.94      3.82 o 
   2   5  14       85.78      102.87      7.31 o 
   3   5  14       24.42       26.93      4.75 o 
   4   5  14       31.24       31.08      5.22 o 
   5   5  14      284.85      312.06     13.75 o 
   6   5  14       65.09       84.70      6.30 o 
   7   5  14       96.45       88.18      7.20 o 
  -4   6  14       22.03       31.52      5.79 o 
  -3   6  14       14.32       18.62      3.72 o 
  -2   6  14      101.05      113.49      9.34 o 
  -1   6  14       77.64       77.11      9.29 o 
   0   6  14       82.07       81.39      8.33 o 
   1   6  14       41.77       37.78      6.15 o 
   2   6  14        0.48       -2.41      2.41 o 
   3   6  14        2.92        1.87      3.32 o 
   4   6  14       15.59       15.90      3.12 o 
 -12   1  15       11.97       12.70      2.29 o 
 -11   1  15        4.56        3.98      2.20 o 
 -10   1  15        0.15       -0.06      2.80 o 
  -9   1  15      230.07      247.88     17.57 o 
  -8   1  15       18.99       21.07      4.02 o 
  -7   1  15       60.40       39.47      4.84 o 
  -6   1  15      112.87      113.22      6.94 o 
  -5   1  15       39.10       38.56      3.14 o 
  -4   1  15       35.33       38.08      2.92 o 
  -3   1  15      190.03      249.96      9.39 o 
  -2   1  15      266.93      320.45     10.59 o 
  -1   1  15      392.42      452.63     17.77 o 
   0   1  15      470.46      522.17     14.38 o 
   1   1  15     1866.09     2051.42     82.73 o 
   2   1  15      398.86      400.46     13.16 o 
   3   1  15       70.50       65.41      3.69 o 
   4   1  15      303.73      326.62      9.85 o 
   5   1  15       20.99       20.22      2.28 o 
   6   1  15      632.04      649.83     24.00 o 
   7   1  15      582.32      564.92     25.51 o 
   8   1  15       53.67       40.81      2.95 o 
   9   1  15       20.86       17.69      2.48 o 
  10   1  15      185.87      180.53     10.07 o 
  11   1  15        0.23        3.20      3.41 o 
  12   1  15        7.24        4.57      2.04 o 
 -12   2  15       93.95      102.80      7.40 o 
 -11   2  15      134.13      163.27      9.84 o 
 -10   2  15        2.20        7.14      2.36 o 
  -9   2  15        7.52        7.21      3.20 o 
  -8   2  15      214.68      208.39     15.75 o 
  -7   2  15      140.93      142.69     12.17 o 
  -6   2  15        2.76        3.55      2.40 o 
  -5   2  15       94.59       84.02      5.48 o 
  -4   2  15        1.64        5.29      2.08 o 
  -3   2  15        9.77        6.12      1.85 o 
  -2   2  15      403.31      437.54     19.63 o 
  -1   2  15        6.29        7.45      2.09 o 
   0   2  15       22.31       24.23      2.85 o 
   1   2  15        4.91        0.39      1.67 o 
   2   2  15      139.82      153.52      8.64 o 
   3   2  15     1407.15     1475.21     72.87 o 
   4   2  15        8.86        6.47      1.47 o 
   5   2  15      252.98      268.61     11.74 o 
   6   2  15       87.05       96.39      5.82 o 
   7   2  15        6.30        6.10      2.33 o 
   8   2  15      137.83      115.70     10.36 o 
   9   2  15        0.38       -0.21      2.09 o 
  10   2  15        1.40        1.38      1.46 o 
  11   2  15      122.97      118.32      8.05 o 
 -11   3  15        1.04       -0.79      2.07 o 
 -10   3  15       23.13       17.73      3.16 o 
  -9   3  15      136.54      151.01      8.50 o 
  -8   3  15        5.66       13.50      3.57 o 
  -7   3  15        9.06        4.41      2.90 o 
  -6   3  15     1008.12     1034.86     70.92 o 
  -5   3  15      745.53      868.19     57.68 o 
  -4   3  15       45.52       38.71      3.98 o 
  -3   3  15      940.66     1045.58     35.24 o 
  -2   3  15        0.29        2.42      1.64 o 
  -1   3  15      243.83      252.45     10.19 o 
   0   3  15      182.58      169.08      7.68 o 
   1   3  15      145.73      161.71      7.92 o 
   2   3  15      674.17      708.83     40.66 o 
   3   3  15      146.92      160.69     10.68 o 
   4   3  15      370.03      377.44     26.62 o 
   5   3  15      208.18      226.27     10.52 o 
   6   3  15      224.22      250.54     11.78 o 
   7   3  15       40.98       29.85      6.15 o 
   8   3  15       55.76       50.05      4.43 o 
   9   3  15      113.21      110.14      8.56 o 
  10   3  15        9.97        8.28      1.66 o 
  11   3  15        3.14       -0.57      2.05 o 
  -9   4  15        0.30        7.85      3.03 o 
  -8   4  15       64.48       71.56      5.08 o 
  -7   4  15      182.70      176.13      9.46 o 
  -6   4  15       42.60       33.86      4.11 o 
  -5   4  15        8.99       10.26      2.74 o 
  -4   4  15      155.65      165.48      9.30 o 
  -3   4  15      280.98      301.89     17.47 o 
  -2   4  15      175.74      183.82      7.77 o 
  -1   4  15      660.75      727.82     16.82 o 
   0   4  15      168.65      184.85      9.84 o 
   1   4  15       15.46       12.94      3.89 o 
   2   4  15      182.45      209.03     10.65 o 
   3   4  15        9.83       10.47      3.51 o 
   4   4  15      681.21      760.97     24.11 o 
   5   4  15      383.39      433.75     18.15 o 
   6   4  15       20.82       19.09      3.76 o 
   7   4  15      184.43      189.80     10.70 o 
   8   4  15       11.09        8.20      2.91 o 
   9   4  15       24.96       30.57      4.42 o 
  -7   5  15       27.36       30.66      3.30 o 
  -6   5  15       54.87       57.72      5.01 o 
  -5   5  15        9.38        8.49      2.57 o 
  -4   5  15        7.19        6.83      2.65 o 
  -3   5  15      139.45      175.89      9.49 o 
  -2   5  15        4.10        3.90      2.38 o 
  -1   5  15      116.26      108.73      7.80 o 
   0   5  15        0.52        3.19      2.88 o 
   1   5  15      360.29      375.76     14.05 o 
   2   5  15      104.66      110.30      8.15 o 
   3   5  15       15.14       18.66      2.42 o 
   4   5  15       31.80       21.74      2.92 o 
   5   5  15        7.84       10.21      2.82 o 
   6   5  15       60.13       51.45      6.35 o 
   7   5  15       19.42       11.88      2.77 o 
  -4   6  15       88.78       96.46     11.38 o 
  -3   6  15       10.13        3.41      4.67 o 
  -2   6  15       23.88       28.48      5.99 o 
  -1   6  15       23.34       25.05      4.41 o 
   0   6  15      118.39      112.11      9.21 o 
   1   6  15        7.09        4.05      2.39 o 
   2   6  15        0.00       -2.48      5.33 o 
   3   6  15      201.72      222.58     17.78 o 
 -12   0  16        5.17       11.32      5.94 o 
 -11   0  16        5.52        3.95      2.98 o 
 -10   0  16       60.95       60.66      7.31 o 
  -9   0  16      119.74       93.11     10.92 o 
  -8   0  16      142.05      129.13      9.71 o 
  -7   0  16     1548.78     1483.62    138.75 o 
  -6   0  16       33.10       30.56      4.50 o 
  -5   0  16     1235.42     1262.08     96.02 o 
  -4   0  16      199.49      199.62     17.27 o 
  -3   0  16       20.20       21.15      2.77 o 
  -2   0  16        1.15       -0.46      1.78 o 
  -1   0  16       32.62       24.05      3.19 o 
   0   0  16       24.01       24.73      3.28 o 
   1   0  16      790.38      987.94     45.71 o 
   2   0  16      111.98      116.64      5.54 o 
   3   0  16     3909.06     4439.71    143.27 o 
   4   0  16      270.79      263.11     12.35 o 
   5   0  16        5.59        2.72      2.34 o 
   6   0  16      101.08      105.45      6.92 o 
   7   0  16     1103.00     1137.44     80.15 o 
   8   0  16      425.89      393.02     35.90 o 
   9   0  16       70.23       62.53      5.48 o 
  10   0  16       24.64       24.45      3.50 o 
  11   0  16       60.25       58.35      7.54 o 
  12   0  16       29.69       25.91      5.76 o 
 -12   1  16       56.17       58.75      5.94 o 
 -11   1  16       35.00       37.63      4.68 o 
 -10   1  16      204.31      209.25     12.67 o 
  -9   1  16      208.94      248.61     17.11 o 
  -8   1  16      128.55      134.87      9.26 o 
  -7   1  16      316.24      319.77     18.72 o 
  -6   1  16       26.24       23.21      3.53 o 
  -5   1  16      240.37      221.74     13.87 o 
  -4   1  16        4.21        7.44      1.69 o 
  -3   1  16     1155.54     1184.68     39.73 o 
  -2   1  16      683.54      758.82     24.11 o 
  -1   1  16       20.34       22.32      1.98 o 
   0   1  16        7.75       15.21      1.88 o 
   1   1  16        3.61        8.13      1.79 o 
   2   1  16      729.05      850.49     24.29 o 
   3   1  16      292.85      311.00     10.87 o 
   4   1  16      151.26      172.73      6.04 o 
   5   1  16      107.19      102.63      4.65 o 
   6   1  16       78.69       80.65      4.36 o 
   7   1  16       37.51       31.12      2.96 o 
   8   1  16        9.44       14.11      2.17 o 
   9   1  16       13.28        9.16      2.02 o 
  10   1  16        2.89        1.32      1.62 o 
  11   1  16       30.15       22.64      2.56 o 
  12   1  16        4.81        5.30      1.66 o 
 -11   2  16      191.64      207.56     12.32 o 
 -10   2  16       12.46       19.52      2.99 o 
  -9   2  16      179.44      171.89     12.21 o 
  -8   2  16       69.72       57.39      5.82 o 
  -7   2  16     1733.82     1928.24    112.94 o 
  -6   2  16       70.42       68.44      5.26 o 
  -5   2  16      104.03      116.76      6.71 o 
  -4   2  16      729.16      747.61     37.13 o 
  -3   2  16      199.99      211.68      8.13 o 
  -2   2  16      327.80      351.49     15.51 o 
  -1   2  16        6.70        7.33      2.22 o 
   0   2  16       83.05       74.34      4.74 o 
   1   2  16       60.80       57.56      3.83 o 
   2   2  16      778.48      821.41     43.83 o 
   3   2  16      634.40      701.23     33.12 o 
   4   2  16       87.35       87.93      4.69 o 
   5   2  16     1185.81     1303.34     47.69 o 
   6   2  16      110.01      112.25      6.08 o 
   7   2  16       32.31       28.17      3.76 o 
   8   2  16       17.00       11.21      2.57 o 
   9   2  16        7.68        7.14      1.84 o 
  10   2  16        0.53       -1.60      2.11 o 
  11   2  16       90.74       89.88      6.80 o 
 -10   3  16       26.62       31.28      3.03 o 
  -9   3  16       14.03       11.50      2.28 o 
  -8   3  16     1111.73     1156.67     72.06 o 
  -7   3  16      218.33      244.01     18.51 o 
  -6   3  16      932.46      938.69     56.74 o 
  -5   3  16     2150.61     2303.97    105.27 o 
  -4   3  16        3.73        4.91      2.59 o 
  -3   3  16       28.16       28.70      3.62 o 
  -2   3  16       82.81       75.10      4.97 o 
  -1   3  16        6.47        8.89      2.40 o 
   0   3  16      256.12      274.09     13.97 o 
   1   3  16      450.53      466.09     19.11 o 
   2   3  16      288.73      311.94     13.97 o 
   3   3  16      895.89      948.50     56.18 o 
   4   3  16      997.25      969.82     77.94 o 
   5   3  16       17.09       17.55      3.36 o 
   6   3  16      118.74      124.49      7.80 o 
   7   3  16       70.82       62.24      5.94 o 
   8   3  16       43.02       43.44      4.39 o 
   9   3  16      104.24       97.72      9.32 o 
  10   3  16       33.35       33.90      4.29 o 
  -9   4  16       30.03       30.67      3.61 o 
  -8   4  16       19.09       17.73      2.81 o 
  -7   4  16       37.19       31.48      3.80 o 
  -6   4  16      172.57      175.60     10.96 o 
  -5   4  16      302.22      322.94     23.42 o 
  -4   4  16       61.04       45.39      4.41 o 
  -3   4  16      790.81      852.04     40.65 o 
  -2   4  16       78.00       80.99      5.65 o 
  -1   4  16      228.75      254.10     11.11 o 
   0   4  16       14.46       13.37      2.45 o 
   1   4  16       32.24       33.77      3.80 o 
   2   4  16       22.35       19.75      4.48 o 
   3   4  16      682.92      725.04     27.11 o 
   4   4  16       42.95       45.78      6.57 o 
   5   4  16       10.73        8.79      3.25 o 
   6   4  16       35.44       34.51      5.24 o 
   7   4  16      206.79      238.13     12.99 o 
   8   4  16       14.71       17.45      3.66 o 
   9   4  16       35.96       37.56      5.35 o 
  -7   5  16       17.77       19.96      2.98 o 
  -6   5  16      109.65      124.05      9.43 o 
  -5   5  16       78.60       77.60      5.37 o 
  -4   5  16       26.46       19.26      2.76 o 
  -3   5  16        0.20       -0.19      2.56 o 
  -2   5  16       30.55       32.46      3.99 o 
  -1   5  16      106.32      109.65      7.64 o 
   0   5  16       23.09       18.63      2.89 o 
   1   5  16       44.02       46.85      4.77 o 
   2   5  16       14.03       11.79      3.08 o 
   3   5  16       23.51       18.13      3.15 o 
   4   5  16       23.76       22.92      3.29 o 
   5   5  16        0.06       -0.38      2.25 o 
   6   5  16        7.49        5.30      3.17 o 
   7   5  16      103.55      115.48     12.29 o 
  -3   6  16       19.89       12.36      9.40 o 
  -2   6  16      135.12      152.84     12.51 o 
  -1   6  16        0.04        1.40      8.61 o 
   0   6  16        2.92        0.94      3.48 o 
   1   6  16        5.64        8.28      3.81 o 
   2   6  16      112.93      123.48     17.16 o 
 -12   1  17       18.04       12.18      3.12 o 
 -11   1  17        6.55        6.36      3.07 o 
 -10   1  17      283.17      289.15     14.82 o 
  -9   1  17     1031.07     1040.14     50.94 o 
  -8   1  17      119.40       99.63      8.75 o 
  -7   1  17      113.37       96.10      9.36 o 
  -6   1  17        0.23        3.28      2.49 o 
  -5   1  17       78.78       71.61      4.65 o 
  -4   1  17      197.79      187.98     10.27 o 
  -3   1  17      112.71      106.27      5.39 o 
  -2   1  17      281.62      270.64     10.80 o 
  -1   1  17      521.90      610.99     23.66 o 
   0   1  17        1.95        3.81      1.29 o 
   1   1  17     1196.21     1399.10     41.05 o 
   2   1  17      138.30      175.46      7.20 o 
   3   1  17       12.61       13.01      1.93 o 
   4   1  17     1013.16     1119.41     46.89 o 
   5   1  17       62.07       64.23      3.73 o 
   6   1  17      266.29      288.73     12.36 o 
   7   1  17      843.39      890.86     47.13 o 
   8   1  17      207.05      195.61     13.50 o 
   9   1  17      103.76      110.30      6.82 o 
  10   1  17       53.47       44.59      6.58 o 
  11   1  17       97.94       97.70      8.59 o 
 -11   2  17        0.70        0.26      2.19 o 
 -10   2  17        2.34        3.91      1.80 o 
  -9   2  17        3.85        8.72      2.50 o 
  -8   2  17       35.31       34.76      4.95 o 
  -7   2  17       85.32       86.28      9.68 o 
  -6   2  17      541.88      566.32     32.31 o 
  -5   2  17      339.13      353.62     26.66 o 
  -4   2  17       14.07       10.50      2.58 o 
  -3   2  17        0.14        1.22      1.81 o 
  -2   2  17        6.64        8.51      2.07 o 
  -1   2  17       36.26       31.29      2.87 o 
   0   2  17        4.54        3.06      2.02 o 
   1   2  17      497.29      536.46     24.83 o 
   2   2  17       25.90       37.64      3.62 o 
   3   2  17      113.66      124.34      6.34 o 
   4   2  17     1866.09     2091.07     87.49 o 
   5   2  17      989.58     1066.44     46.35 o 
   6   2  17      209.74      231.49     10.65 o 
   7   2  17        0.09       -1.25      2.86 o 
   8   2  17       40.86       34.62      3.84 o 
   9   2  17       37.59       32.55      3.77 o 
  10   2  17       14.03       15.26      2.47 o 
  11   2  17       19.62       15.78      3.49 o 
 -10   3  17        3.97        5.27      4.00 o 
  -9   3  17        2.89        3.48      2.43 o 
  -8   3  17      950.15      953.05     60.24 o 
  -7   3  17      122.02      117.11      8.72 o 
  -6   3  17       14.40       10.72      2.55 o 
  -5   3  17        7.98       14.63      3.26 o 
  -4   3  17      700.38      709.30     31.52 o 
  -3   3  17      223.19      201.07      9.60 o 
  -2   3  17       67.91       65.09      4.72 o 
  -1   3  17      260.28      277.65     11.88 o 
   0   3  17       55.97       60.67      4.86 o 
   1   3  17       85.17       77.52      5.71 o 
   2   3  17     1282.65     1448.60     60.07 o 
   3   3  17       95.45      102.94      6.89 o 
   4   3  17        9.74       11.31      3.25 o 
   5   3  17       14.71       12.56      3.63 o 
   6   3  17      904.65      959.10     56.67 o 
   7   3  17      239.85      260.24     11.76 o 
   8   3  17        9.24        4.04      2.22 o 
   9   3  17       13.73       16.85      3.68 o 
  10   3  17        0.23       -2.01      2.09 o 
  -9   4  17      190.00      179.19     20.98 o 
  -8   4  17       29.34       21.77      3.02 o 
  -7   4  17       94.53       71.67      5.33 o 
  -6   4  17       11.68        7.52      2.40 o 
  -5   4  17      120.78      113.52      8.03 o 
  -4   4  17      118.96      135.13      6.84 o 
  -3   4  17      117.54      131.76      7.61 o 
  -2   4  17       71.31       71.36      6.28 o 
  -1   4  17       21.40       26.93      3.67 o 
   0   4  17      331.02      360.40     13.36 o 
   1   4  17      203.34      202.03      9.78 o 
   2   4  17      472.77      489.09     17.66 o 
   3   4  17      637.12      658.39     22.64 o 
   4   4  17      134.31      139.49      9.94 o 
   5   4  17       34.42       28.54      3.98 o 
   6   4  17      172.26      173.43     11.44 o 
   7   4  17       96.74      102.96      8.26 o 
   8   4  17       26.24       14.44      3.63 o 
   9   4  17      139.88      154.70     11.45 o 
  -6   5  17       24.61       37.33      4.46 o 
  -5   5  17       11.23        9.50      3.04 o 
  -4   5  17       58.54       48.23      6.84 o 
  -3   5  17       10.86        8.48      3.10 o 
  -2   5  17       46.40       46.34      4.50 o 
  -1   5  17        1.60        0.10      2.39 o 
   0   5  17      318.91      314.18     12.74 o 
   1   5  17       10.07       16.58      3.13 o 
   2   5  17       35.74       22.75      3.16 o 
   3   5  17      122.78      132.43      8.90 o 
   4   5  17        0.40       -2.74      2.74 o 
   5   5  17       57.75       56.14      4.50 o 
   6   5  17        0.81        0.42      3.34 o 
  -1   6  17       75.80       59.61     14.13 o 
   0   6  17       52.82       42.70     11.53 o 
 -12   0  18       43.79       47.76      8.60 o 
 -11   0  18       18.91       24.09      5.68 o 
 -10   0  18     1043.05      994.59     37.21 o 
  -9   0  18       26.54       12.21      3.70 o 
  -8   0  18      537.49      508.64     41.71 o 
  -7   0  18      508.26      490.01     38.90 o 
  -6   0  18      391.20      369.12     21.06 o 
  -5   0  18      312.50      270.19     27.30 o 
  -4   0  18     2503.50     2519.00    179.47 o 
  -3   0  18        7.84       12.33      3.27 o 
  -2   0  18      460.77      434.73     20.81 o 
  -1   0  18      253.80      295.67     16.19 o 
   0   0  18      416.44      487.98     24.92 o 
   1   0  18     1773.24     2045.27    104.18 o 
   2   0  18      328.53      316.42     20.33 o 
   3   0  18       29.75       27.88      2.59 o 
   4   0  18     1756.97     1845.76    108.18 o 
   5   0  18       73.48       69.06      6.41 o 
   6   0  18       47.76       45.86      5.01 o 
   7   0  18      170.89      163.66     13.71 o 
   8   0  18      117.45      110.07     10.98 o 
   9   0  18      672.20      675.96     64.60 o 
  10   0  18       49.22       51.38      7.89 o 
  11   0  18        4.98       -0.90      4.29 o 
 -11   1  18       24.73       20.29      3.18 o 
 -10   1  18        9.58        8.55      3.24 o 
  -9   1  18       82.64       76.47      5.86 o 
  -8   1  18      638.55      644.34     41.15 o 
  -7   1  18        2.40       -0.51      3.43 o 
  -6   1  18      679.69      661.27     48.68 o 
  -5   1  18      254.64      227.22     15.81 o 
  -4   1  18      240.03      236.35     12.48 o 
  -3   1  18      842.58      831.66     43.57 o 
  -2   1  18        0.31        1.25      1.36 o 
  -1   1  18      268.25      272.87     11.18 o 
   0   1  18      449.02      491.96     18.63 o 
   1   1  18        1.74        3.48      2.26 o 
   2   1  18      587.40      647.50     23.29 o 
   3   1  18       94.68      106.83      6.21 o 
   4   1  18      194.57      201.61     10.37 o 
   5   1  18      344.99      361.78     18.63 o 
   6   1  18      359.15      381.34     18.94 o 
   7   1  18      315.45      340.47     19.86 o 
   8   1  18      456.35      439.89     29.90 o 
   9   1  18        0.09        2.25      2.39 o 
  10   1  18        0.57        1.13      1.96 o 
  11   1  18        1.24        2.31      1.43 o 
 -11   2  18        0.55       -2.34      2.34 o 
 -10   2  18        0.23       -1.08      1.73 o 
  -9   2  18       39.77       26.06      3.48 o 
  -8   2  18      159.59      172.07     15.07 o 
  -7   2  18        0.10        0.56      2.94 o 
  -6   2  18        0.20        1.93      2.19 o 
  -5   2  18       53.50       60.50      4.87 o 
  -4   2  18       86.54       86.94      5.14 o 
  -3   2  18        1.98        3.09      2.17 o 
  -2   2  18       40.02       34.57      3.41 o 
  -1   2  18       24.22       21.84      2.39 o 
   0   2  18      294.23      333.95     15.72 o 
   1   2  18      222.50      255.40     12.64 o 
   2   2  18       12.39       10.94      2.43 o 
   3   2  18     1178.28     1296.76     75.66 o 
   4   2  18       14.14       12.45      2.00 o 
   5   2  18     1726.07     1876.96     98.71 o 
   6   2  18       57.49       55.43      4.48 o 
   7   2  18       10.30       10.76      2.34 o 
   8   2  18      109.78       98.70      7.70 o 
   9   2  18        3.78        3.25      2.19 o 
  10   2  18       77.13       78.84      5.13 o 
  11   2  18       46.41       37.34      5.13 o 
 -10   3  18       60.69       76.38      6.24 o 
  -9   3  18      307.16      298.98     16.74 o 
  -8   3  18       47.53       47.78      5.93 o 
  -7   3  18        2.71        4.10      2.34 o 
  -6   3  18        0.03        1.88      2.82 o 
  -5   3  18        2.17        0.87      2.46 o 
  -4   3  18        2.64        5.03      2.38 o 
  -3   3  18        8.92        8.36      2.07 o 
  -2   3  18       97.40       90.52      6.05 o 
  -1   3  18      145.73      156.20      7.69 o 
   0   3  18       22.64       16.96      2.85 o 
   1   3  18      489.84      546.25     22.55 o 
   2   3  18      673.28      733.59     30.61 o 
   3   3  18       76.64       67.02      6.35 o 
   4   3  18     1411.65     1726.05     37.63 o 
   5   3  18      117.96      120.48      9.11 o 
   6   3  18       93.95       77.33     11.69 o 
   7   3  18       16.25       12.86      4.86 o 
   8   3  18      120.85      103.55      9.01 o 
   9   3  18        0.61       -0.28      2.18 o 
  10   3  18       66.01       74.12      7.11 o 
  -8   4  18       27.41       32.10      4.58 o 
  -7   4  18        9.71        8.21      2.74 o 
  -6   4  18       81.11       96.25      6.08 o 
  -5   4  18       63.53       68.59      5.52 o 
  -4   4  18      134.07      108.24      8.63 o 
  -3   4  18       12.53       10.27      1.83 o 
  -2   4  18      132.16      156.74      7.98 o 
  -1   4  18       25.51       23.60      3.28 o 
   0   4  18      550.27      586.96     16.07 o 
   1   4  18      152.83      159.94      8.71 o 
   2   4  18      517.00      550.41     31.71 o 
   3   4  18      369.27      393.62     17.12 o 
   4   4  18       66.28       74.78      7.24 o 
   5   4  18       26.41       25.67      4.13 o 
   6   4  18        0.15        1.17      2.44 o 
   7   4  18       82.75       74.67      6.75 o 
   8   4  18        2.57        1.92      2.41 o 
  -6   5  18        2.62        3.21      2.60 o 
  -5   5  18        1.51        1.85      2.31 o 
  -4   5  18       75.90       73.56      6.17 o 
  -3   5  18        0.89       -1.95      2.67 o 
  -2   5  18        2.08        3.41      1.96 o 
  -1   5  18       14.84       14.32      2.50 o 
   0   5  18       71.06       68.23      5.83 o 
   1   5  18      347.82      397.68     15.37 o 
   2   5  18       10.16        4.33      2.98 o 
   3   5  18        7.76        5.49      3.43 o 
   4   5  18        8.20        2.67      1.93 o 
   5   5  18       29.90       36.60      4.10 o 
   6   5  18       28.80       24.24      5.14 o 
 -11   1  19        7.23        3.85      2.37 o 
 -10   1  19       91.12       85.56      7.35 o 
  -9   1  19       23.45       10.66      3.99 o 
  -8   1  19        3.64        0.72      4.49 o 
  -7   1  19       74.38       67.68      6.20 o 
  -6   1  19      406.83      388.36     28.81 o 
  -5   1  19      397.71      386.50     24.73 o 
  -4   1  19      318.14      313.51     17.92 o 
  -3   1  19      100.67       92.80      6.64 o 
  -2   1  19        4.92        4.08      1.55 o 
  -1   1  19      171.56      193.28      8.27 o 
   0   1  19      922.79      988.70     43.23 o 
   1   1  19      648.68      659.43     24.07 o 
   2   1  19        9.18        9.48      2.69 o 
   3   1  19      291.26      323.63     14.33 o 
   4   1  19      126.60      136.07      9.40 o 
   5   1  19        2.01        4.45      3.25 o 
   6   1  19        1.17        2.81      1.98 o 
   7   1  19       38.98       37.06      3.70 o 
   8   1  19       85.67       77.96      6.00 o 
   9   1  19        4.30        8.32      2.75 o 
  10   1  19       24.81       24.89      3.39 o 
  11   1  19       10.47       11.42      2.97 o 
 -11   2  19        0.48       -3.23      3.23 o 
 -10   2  19        8.32        4.29      1.83 o 
  -9   2  19       21.33       22.33      2.94 o 
  -8   2  19       22.19       15.94      4.09 o 
  -7   2  19        7.76       12.95      3.31 o 
  -6   2  19       11.61       11.06      2.87 o 
  -5   2  19       27.81       19.85      3.47 o 
  -4   2  19      259.67      244.96     16.81 o 
  -3   2  19      149.14      182.27      9.86 o 
  -2   2  19       29.33       26.77      3.20 o 
  -1   2  19        1.43        2.70      2.28 o 
   0   2  19       98.70       84.07      7.70 o 
   1   2  19        0.85        0.35      2.32 o 
   2   2  19       54.82       51.49      4.23 o 
   3   2  19        0.66        5.78      2.56 o 
   4   2  19      205.12      211.33     13.46 o 
   5   2  19       40.83       34.11      4.60 o 
   6   2  19        3.58        9.26      2.69 o 
   7   2  19      157.45      148.29     12.24 o 
   8   2  19      110.47      114.32     11.21 o 
   9   2  19       52.93       47.81      4.60 o 
  10   2  19       50.54       49.41      4.88 o 
 -10   3  19        9.89        2.34      2.08 o 
  -9   3  19      406.44      447.45     18.01 o 
  -8   3  19        0.70        0.69      3.65 o 
  -7   3  19        5.40        5.47      2.37 o 
  -6   3  19      329.03      274.52     22.54 o 
  -5   3  19      179.54      160.86     10.81 o 
  -4   3  19      125.50      124.02      7.79 o 
  -3   3  19        7.76        5.64      2.25 o 
  -2   3  19      579.08      605.98     28.20 o 
  -1   3  19        0.34       -2.56      2.56 o 
   0   3  19     1166.37     1274.07     39.61 o 
   1   3  19      153.46      177.16      8.93 o 
   2   3  19        4.08        5.52      2.39 o 
   3   3  19      209.95      234.87     13.87 o 
   4   3  19       11.99       14.22      3.23 o 
   5   3  19      687.07      764.66     39.92 o 
   6   3  19       73.93       53.28      9.02 o 
   7   3  19      290.83      281.89     17.81 o 
   8   3  19      163.28      163.68     17.58 o 
   9   3  19        5.53        6.05      2.74 o 
  -8   4  19        0.08       -1.06      3.04 o 
  -7   4  19       27.12       26.03      3.80 o 
  -6   4  19       94.62       81.97      5.43 o 
  -5   4  19       86.71       67.15      5.97 o 
  -4   4  19      306.25      278.91     17.76 o 
  -3   4  19        5.19        2.15      2.66 o 
  -2   4  19       11.00       14.72      2.86 o 
  -1   4  19       11.30        9.26      2.63 o 
   0   4  19      115.42      132.23      8.54 o 
   1   4  19      468.91      508.30     15.35 o 
   2   4  19       93.06       98.30      7.57 o 
   3   4  19       17.01       12.86      4.51 o 
   4   4  19      163.93      178.29     10.98 o 
   5   4  19       23.29       21.86      4.05 o 
   6   4  19        6.80        3.80      1.93 o 
   7   4  19       60.33       57.31      5.70 o 
   8   4  19       90.89       94.15      8.86 o 
  -5   5  19       43.83       50.22      5.36 o 
  -4   5  19       10.59        8.04      2.72 o 
  -3   5  19        8.56       12.74      2.68 o 
  -2   5  19       16.65       17.59      2.65 o 
  -1   5  19       68.16       85.01      6.14 o 
   0   5  19       53.23       54.74      5.22 o 
   1   5  19        0.64        1.43      2.11 o 
   2   5  19      123.70      128.84      7.91 o 
   3   5  19       46.71       37.90      4.43 o 
   4   5  19        1.50       -1.41      4.31 o 
   5   5  19        0.12       -2.34      2.34 o 
 -11   0  20      139.99      129.84     12.07 o 
 -10   0  20       49.28       49.24      7.04 o 
  -9   0  20      833.72      830.08     63.14 o 
  -8   0  20      245.37      223.44     22.02 o 
  -7   0  20     2536.72     2561.76    144.67 o 
  -6   0  20      763.43      808.32     28.01 o 
  -5   0  20      683.29      666.50     64.63 o 
  -4   0  20      144.55      111.71      9.97 o 
  -3   0  20      200.37      196.72     20.50 o 
  -2   0  20      772.22      780.41     47.27 o 
  -1   0  20      659.84      721.28     26.15 o 
   0   0  20      150.08      151.01     13.61 o 
   1   0  20      299.40      287.76     24.25 o 
   2   0  20      119.02      126.16      8.78 o 
   3   0  20       19.18       17.41      3.26 o 
   4   0  20       33.03       18.11      9.20 o 
   5   0  20       23.64       31.69      4.57 o 
   6   0  20       19.52       24.17      4.53 o 
   7   0  20      297.70      306.07     29.32 o 
   8   0  20       18.11       17.07      3.99 o 
   9   0  20      119.86      113.72     11.07 o 
  10   0  20      164.96      204.98     34.80 o 
  11   0  20      131.33      150.49     49.81 o 
 -11   1  20        9.02        8.44      2.18 o 
 -10   1  20       31.75       35.83      3.97 o 
  -9   1  20      274.26      271.64     16.98 o 
  -8   1  20      255.95      261.49     15.64 o 
  -7   1  20        0.42        4.25      3.05 o 
  -6   1  20      218.67      214.66     16.01 o 
  -5   1  20       22.97       20.72      4.02 o 
  -4   1  20      159.35      113.78     10.02 o 
  -3   1  20       29.35       33.39      3.13 o 
  -2   1  20        0.19        4.96      2.17 o 
  -1   1  20       72.55       73.26      4.78 o 
   0   1  20       21.52       24.28      2.23 o 
   1   1  20       22.80       20.69      3.30 o 
   2   1  20      458.10      498.90     21.73 o 
   3   1  20      143.97      129.75      9.73 o 
   4   1  20        5.48        4.24      1.79 o 
   5   1  20       35.22       46.99      4.33 o 
   6   1  20       57.94       47.52      4.29 o 
   7   1  20       18.80       17.37      5.04 o 
   8   1  20       17.58       19.07      3.66 o 
   9   1  20      230.49      244.94     19.95 o 
  10   1  20      141.24      154.13     13.56 o 
 -10   2  20        1.90       -0.26      1.56 o 
  -9   2  20       65.52       60.19      6.17 o 
  -8   2  20        0.76        1.04      2.62 o 
  -7   2  20      105.12      121.70      9.87 o 
  -6   2  20      706.60      724.17     56.54 o 
  -5   2  20      468.63      428.62     40.86 o 
  -4   2  20        6.04        4.94      2.99 o 
  -3   2  20      182.10      206.67     13.47 o 
  -2   2  20       45.50       39.35      5.29 o 
  -1   2  20      828.64      833.64     49.02 o 
   0   2  20      163.24      168.19     10.80 o 
   1   2  20      366.78      406.96     21.00 o 
   2   2  20      782.30      800.07     49.37 o 
   3   2  20      221.50      217.92     14.16 o 
   4   2  20       72.22       80.49      6.97 o 
   5   2  20       23.21       18.73      3.65 o 
   6   2  20        0.29       -2.12      2.15 o 
   7   2  20       44.70       36.49      4.58 o 
   8   2  20      150.24      132.64     12.67 o 
   9   2  20        0.07        7.01      5.27 o 
  10   2  20       11.43       15.61      3.03 o 
  -9   3  20        6.22        6.84      2.07 o 
  -8   3  20       48.53       51.47      5.48 o 
  -7   3  20       44.49       40.09      4.31 o 
  -6   3  20      615.53      536.10     48.68 o 
  -5   3  20       62.85       70.57      5.36 o 
  -4   3  20        5.54        5.40      2.01 o 
  -3   3  20        8.83        9.97      2.89 o 
  -2   3  20        7.26       11.19      2.56 o 
  -1   3  20      128.87      136.95      7.91 o 
   0   3  20       27.77       29.57      3.62 o 
   1   3  20       15.65       13.14      3.29 o 
   2   3  20       70.84       81.94      7.46 o 
   3   3  20        0.02        0.84      3.28 o 
   4   3  20        0.02        1.21      2.34 o 
   5   3  20      461.73      515.95     24.52 o 
   6   3  20      543.93      545.37     46.24 o 
   7   3  20        4.59        2.41      2.57 o 
   8   3  20       64.31       72.48      7.40 o 
   9   3  20       73.78       87.15     10.35 o 
  -8   4  20       44.20       47.30      9.78 o 
  -7   4  20      165.65      169.88     11.07 o 
  -6   4  20      153.07      146.46     10.91 o 
  -5   4  20       11.25        6.34      2.30 o 
  -4   4  20      402.57      415.50     34.66 o 
  -3   4  20      587.80      619.41     41.69 o 
  -2   4  20      118.04       96.59      6.34 o 
  -1   4  20       67.84       79.58      5.65 o 
   0   4  20        0.09       -0.47      2.07 o 
   1   4  20       54.55       51.08      5.72 o 
   2   4  20       39.17       33.99      4.66 o 
   3   4  20      118.68      105.12      8.40 o 
   4   4  20        1.52        4.07      2.87 o 
   5   4  20       58.76       51.48      6.36 o 
   6   4  20       44.82       43.36      5.30 o 
   7   4  20        0.01        6.17      2.27 o 
  -5   5  20       28.94       44.56      6.43 o 
  -4   5  20        2.17        2.08      2.03 o 
  -3   5  20       13.13       13.85      3.22 o 
  -2   5  20       10.48        8.23      1.76 o 
  -1   5  20       13.76        8.96      2.60 o 
   0   5  20       79.33       91.17      7.81 o 
   1   5  20        4.33        0.31      3.19 o 
   2   5  20      224.56      229.24     10.77 o 
   3   5  20        5.79        8.79      2.87 o 
   4   5  20       31.40       21.88      3.45 o 
 -10   1  21       73.26       81.35      5.95 o 
  -9   1  21        0.67       -0.06      2.80 o 
  -8   1  21       25.03       22.09      2.79 o 
  -7   1  21      439.62      413.94     32.44 o 
  -6   1  21       61.11       52.11      4.64 o 
  -5   1  21       15.62       11.61      3.02 o 
  -4   1  21       75.99       72.71      7.83 o 
  -3   1  21      242.09      207.84     14.64 o 
  -2   1  21      482.26      469.54     29.80 o 
  -1   1  21      359.75      369.86     18.14 o 
   0   1  21       11.01        9.99      1.82 o 
   1   1  21       12.96       15.41      2.76 o 
   2   1  21      118.24      124.22      7.83 o 
   3   1  21      658.66      650.81     42.26 o 
   4   1  21        0.61        2.65      2.54 o 
   5   1  21        8.57        8.36      3.78 o 
   6   1  21        8.97        8.74      2.24 o 
   7   1  21       33.72       26.95      5.05 o 
   8   1  21        1.40        3.73      3.10 o 
   9   1  21        0.01        0.68      2.65 o 
  10   1  21       25.06       20.25      4.89 o 
 -10   2  21       24.40       22.20      3.22 o 
  -9   2  21        7.01        4.03      2.69 o 
  -8   2  21       10.17        6.37      2.65 o 
  -7   2  21       50.97       49.69      5.86 o 
  -6   2  21       53.25       49.58      5.35 o 
  -5   2  21        1.69        5.89      3.18 o 
  -4   2  21      454.49      420.42     42.85 o 
  -3   2  21      228.88      230.95     16.76 o 
  -2   2  21       90.46       87.05      7.06 o 
  -1   2  21       50.10       39.43      4.80 o 
   0   2  21      215.07      210.69     16.34 o 
   1   2  21      296.61      329.30     19.24 o 
   2   2  21        0.00        4.61      3.46 o 
   3   2  21       76.78       92.20      6.85 o 
   4   2  21      140.26      150.56     12.39 o 
   5   2  21       77.61       72.44      8.50 o 
   6   2  21       29.30       26.89      4.36 o 
   7   2  21       39.83       35.10      4.84 o 
   8   2  21      187.53      204.32     23.10 o 
   9   2  21      101.58       88.16     11.31 o 
  10   2  21       10.97       16.24      5.58 o 
  -9   3  21      121.72      112.37     12.09 o 
  -8   3  21        0.31        0.15      2.30 o 
  -7   3  21       23.71       32.17      4.24 o 
  -6   3  21      289.72      278.05     24.74 o 
  -5   3  21      128.67      137.21     10.95 o 
  -4   3  21       10.36        6.61      3.27 o 
  -3   3  21      645.27      588.85     43.73 o 
  -2   3  21       27.17       22.90      3.72 o 
  -1   3  21      110.98      104.88      6.80 o 
   0   3  21       55.24       45.14      4.93 o 
   1   3  21        1.89       -1.92      3.06 o 
   2   3  21        1.21       -1.26      2.71 o 
   3   3  21      298.94      315.87     17.32 o 
   4   3  21       82.60       84.57      7.47 o 
   5   3  21      369.49      399.70     26.07 o 
   6   3  21      426.58      434.46     44.69 o 
   7   3  21      154.10      155.36     11.43 o 
   8   3  21       67.16       63.37      5.49 o 
   9   3  21       49.17       41.49      9.10 o 
  -7   4  21        0.73        3.84      3.82 o 
  -6   4  21      252.84      301.03     19.02 o 
  -5   4  21       52.87       51.85      4.38 o 
  -4   4  21        0.31        2.06      2.61 o 
  -3   4  21        4.26        5.66      2.98 o 
  -2   4  21       93.42       92.87      6.52 o 
  -1   4  21       35.05       39.46      4.40 o 
   0   4  21       39.53       45.82      5.13 o 
   1   4  21       18.96       13.72      2.06 o 
   2   4  21       11.47        8.97      2.79 o 
   3   4  21        0.08       -2.35      2.61 o 
   4   4  21       51.76       55.10      5.33 o 
   5   4  21       19.67       19.17      3.23 o 
   6   4  21       19.87       21.38      3.71 o 
   7   4  21       18.81       19.68      3.32 o 
  -4   5  21       38.17       44.15      7.29 o 
  -3   5  21       23.44       27.76      3.77 o 
  -2   5  21       61.50       67.59      5.08 o 
  -1   5  21      104.90       97.89      6.55 o 
   0   5  21       22.43       24.66      3.25 o 
   1   5  21       21.20       25.02      4.40 o 
   2   5  21        0.26       -2.02      2.02 o 
   3   5  21       20.59       21.06      3.42 o 
   4   5  21        0.03       -0.28      2.87 o 
 -10   0  22      164.39      134.36     14.88 o 
  -9   0  22        5.25        5.18      4.34 o 
  -8   0  22      233.79      219.77     21.41 o 
  -7   0  22        8.93        6.28      3.12 o 
  -6   0  22      877.05      941.05     53.62 o 
  -5   0  22      385.44      402.68     37.79 o 
  -4   0  22     1669.98     1517.46    197.72 o 
  -3   0  22      568.98      515.52     57.58 o 
  -2   0  22      158.83      153.10     16.43 o 
  -1   0  22      242.01      265.53     14.43 o 
   0   0  22      157.37      120.02     14.25 o 
   1   0  22      206.68      170.64     17.79 o 
   2   0  22       92.33       93.78      6.98 o 
   3   0  22      439.35      440.37     43.73 o 
   4   0  22      493.55      545.08     83.85 o 
   5   0  22      123.85      126.27     22.31 o 
   6   0  22      509.49      539.15     84.51 o 
   7   0  22      323.86      309.14     48.44 o 
   8   0  22      117.38      105.39     18.19 o 
   9   0  22      426.25      455.10     82.75 o 
  10   0  22      116.33      128.76     26.38 o 
 -10   1  22        3.72        3.70      1.60 o 
  -9   1  22       26.00       32.58      3.49 o 
  -8   1  22       80.36       78.58      5.59 o 
  -7   1  22       36.21       34.46      3.87 o 
  -6   1  22       48.23       42.43      4.46 o 
  -5   1  22      186.63      177.83     16.17 o 
  -4   1  22      803.65      716.56     67.50 o 
  -3   1  22      160.48      137.67     15.43 o 
  -2   1  22      531.39      527.09     38.99 o 
  -1   1  22      419.39      421.14     20.97 o 
   0   1  22      141.31      132.63      5.97 o 
   1   1  22      143.23      146.32     11.95 o 
   2   1  22      590.61      607.30     38.99 o 
   3   1  22      336.06      358.82     28.80 o 
   4   1  22        0.75        4.59      2.38 o 
   5   1  22      104.18      104.63     14.52 o 
   6   1  22       59.87       52.76      4.99 o 
   7   1  22      106.08      103.47     12.39 o 
   8   1  22       85.73       70.20      6.74 o 
   9   1  22       12.32       13.72      4.85 o 
  10   1  22       97.96       83.34     24.16 o 
  -9   2  22        1.85        0.57      2.21 o 
  -8   2  22        8.22        8.44      3.94 o 
  -7   2  22        2.55        1.72      2.88 o 
  -6   2  22      137.80      145.72      9.21 o 
  -5   2  22      346.35      342.68     29.71 o 
  -4   2  22      811.05      750.56     85.31 o 
  -3   2  22       75.81       80.99      8.51 o 
  -2   2  22     1817.26     1948.02    101.05 o 
  -1   2  22      391.24      393.19     29.00 o 
   0   2  22        5.74        2.88      2.49 o 
   1   2  22        6.74        5.95      2.80 o 
   2   2  22     1241.52     1390.65     75.69 o 
   3   2  22       31.25       29.20      3.99 o 
   4   2  22      480.83      489.70     41.99 o 
   5   2  22        8.11       10.15      2.66 o 
   6   2  22       38.20       26.58      5.57 o 
   7   2  22      128.03      103.35     15.24 o 
   8   2  22      291.68      271.75     33.27 o 
   9   2  22      119.22      113.05     17.24 o 
  -8   3  22       23.53       23.25      3.83 o 
  -7   3  22       84.24       78.00      5.85 o 
  -6   3  22       26.96       26.35      3.64 o 
  -5   3  22      302.18      272.22     25.99 o 
  -4   3  22      376.11      358.22     29.01 o 
  -3   3  22      360.37      336.82     21.85 o 
  -2   3  22      106.90       95.78      8.77 o 
  -1   3  22      301.35      313.09     18.88 o 
   0   3  22       11.37       13.77      2.76 o 
   1   3  22        0.02       -1.98      2.64 o 
   2   3  22        9.68        7.75      3.23 o 
   3   3  22        0.01       -1.85      2.79 o 
   4   3  22       13.47        9.61      2.88 o 
   5   3  22      595.58      599.43     63.84 o 
   6   3  22       75.37       59.16      9.77 o 
   7   3  22        0.10        1.70      3.06 o 
   8   3  22       28.85       33.77      4.82 o 
  -6   4  22       28.39       37.06      4.16 o 
  -5   4  22        0.10        1.85      2.64 o 
  -4   4  22       37.32       30.67      3.79 o 
  -3   4  22       45.14       54.83      4.59 o 
  -2   4  22        0.19        2.86      2.19 o 
  -1   4  22       42.20       55.31      4.76 o 
   0   4  22      110.17      127.05      8.13 o 
   1   4  22       20.21       21.61      3.64 o 
   2   4  22        0.07       -0.32      3.35 o 
   3   4  22       10.37        8.66      2.52 o 
   4   4  22       17.67       19.80      3.17 o 
   5   4  22       68.12       69.17      5.22 o 
   6   4  22      161.48      184.40     10.72 o 
  -3   5  22       25.56       38.89      7.56 o 
  -2   5  22        0.01       -0.75      2.62 o 
  -1   5  22        0.00        2.09      2.94 o 
   0   5  22      284.22      279.19     15.02 o 
   1   5  22        4.29        6.24      2.38 o 
   2   5  22      129.88      130.37     11.12 o 
   3   5  22       13.32       22.89      7.47 o 
 -10   1  23        6.32        0.74      2.25 o 
  -9   1  23        0.93        0.40      2.82 o 
  -8   1  23        8.56        8.96      2.35 o 
  -7   1  23       57.05       45.72      4.50 o 
  -6   1  23       77.50       79.05      6.09 o 
  -5   1  23       42.70       32.36      4.78 o 
  -4   1  23     1589.29     1446.90    173.17 o 
  -3   1  23        0.05        1.40      2.48 o 
  -2   1  23      669.34      616.35     61.10 o 
  -1   1  23       46.08       57.17      5.13 o 
   0   1  23       22.78       30.86      3.26 o 
   1   1  23      237.17      261.70     19.73 o 
   2   1  23      340.56      347.14     27.08 o 
   3   1  23       18.17       12.16      2.53 o 
   4   1  23       52.29       54.65      4.82 o 
   5   1  23        4.95        6.16      5.57 o 
   6   1  23      387.99      344.98     45.45 o 
   7   1  23       86.29       71.51     11.46 o 
   8   1  23       76.71       60.45      6.47 o 
   9   1  23       72.56       64.99      8.96 o 
  -9   2  23       32.98       40.74      4.17 o 
  -8   2  23        9.18       12.84      3.06 o 
  -7   2  23       23.62       21.66      3.69 o 
  -6   2  23        0.21        3.99      2.45 o 
  -5   2  23      318.28      287.54     29.97 o 
  -4   2  23        7.30       14.29      4.23 o 
  -3   2  23      170.04      163.24     16.32 o 
  -2   2  23        9.65        6.88      3.33 o 
  -1   2  23      216.27      229.65     20.53 o 
   0   2  23      161.68      158.09     12.90 o 
   1   2  23       65.81       73.33      8.04 o 
   2   2  23        3.56        3.49      1.84 o 
   3   2  23       91.36       87.57      7.28 o 
   4   2  23      230.24      255.89     23.61 o 
   5   2  23       63.44       47.30      5.64 o 
   6   2  23      351.03      355.34     41.10 o 
   7   2  23       97.73       80.82     14.32 o 
   8   2  23        0.64        3.34      2.85 o 
   9   2  23      104.81      122.21     15.48 o 
  -8   3  23        2.77        3.02      3.37 o 
  -7   3  23        5.93        2.56      2.70 o 
  -6   3  23        0.52        0.39      3.58 o 
  -5   3  23       81.21       71.04      7.45 o 
  -4   3  23       72.97       55.22      5.80 o 
  -3   3  23       35.07       26.65      3.75 o 
  -2   3  23       26.72       25.22      4.51 o 
  -1   3  23       18.80       19.64      3.00 o 
   0   3  23       41.35       41.77      4.24 o 
   1   3  23       54.48       53.32      4.76 o 
   2   3  23        7.64        6.81      2.87 o 
   3   3  23       73.52       75.54      5.67 o 
   4   3  23       31.89       20.01      3.11 o 
   5   3  23        0.01        3.30      2.49 o 
   6   3  23       23.61       17.60      2.68 o 
   7   3  23        2.44       -1.64      1.64 o 
  -6   4  23       13.38       -0.98      4.16 o 
  -5   4  23       74.94       59.46      5.42 o 
  -4   4  23       17.69       19.41      2.86 o 
  -3   4  23       36.64       23.84      4.19 o 
  -2   4  23        0.02        3.69      2.42 o 
  -1   4  23      189.57      170.87      8.08 o 
   0   4  23      172.97      167.50      9.12 o 
   1   4  23        0.71        2.01      2.51 o 
   2   4  23      131.94      129.91      9.27 o 
   3   4  23       11.17       11.16      2.92 o 
   4   4  23        0.74       -2.17      2.17 o 
   5   4  23        1.49       -0.24      1.83 o 
   6   4  23       94.99       87.52      9.77 o 
  -1   5  23       30.38       53.40      9.43 o 
   0   5  23       74.75       67.60     15.00 o 
   1   5  23       14.85       14.37      4.92 o 
  -9   0  24      125.38      136.97     15.28 o 
  -8   0  24       56.88       41.93      7.69 o 
  -7   0  24       71.76       62.38      7.19 o 
  -6   0  24        7.53       11.85      4.51 o 
  -5   0  24      186.42      128.04     16.04 o 
  -4   0  24       11.77        7.25      3.13 o 
  -3   0  24       19.71       19.19      4.46 o 
  -2   0  24       33.29       18.49      6.33 o 
  -1   0  24      148.27      142.97     19.76 o 
   0   0  24       20.78       13.56      3.92 o 
   1   0  24       40.19       38.95      5.62 o 
   2   0  24      249.59      262.00     32.15 o 
   3   0  24      217.13      242.13     31.40 o 
   4   0  24       78.49       78.07     14.19 o 
   5   0  24      139.09      176.59     23.76 o 
   6   0  24      226.15      216.56     36.13 o 
   7   0  24        2.36        5.55      7.72 o 
   8   0  24       89.38       62.76     10.75 o 
   9   0  24       22.63       20.59      3.87 o 
  -9   1  24       12.28       11.29      2.96 o 
  -8   1  24       41.53       44.72      5.65 o 
  -7   1  24       80.02       73.82      5.28 o 
  -6   1  24      259.81      268.19     22.70 o 
  -5   1  24      412.72      390.10     43.43 o 
  -4   1  24      115.75      107.86     11.06 o 
  -3   1  24      524.36      496.56     60.10 o 
  -2   1  24      488.20      468.76     52.77 o 
  -1   1  24      240.62      222.35     20.89 o 
   0   1  24      264.91      248.62     20.97 o 
   1   1  24       60.65       57.96      6.25 o 
   2   1  24      156.27      135.25     15.74 o 
   3   1  24        0.00        0.14      2.36 o 
   4   1  24        0.03        3.08      3.18 o 
   5   1  24       92.13       80.68     14.47 o 
   6   1  24      110.37       82.91     12.08 o 
   7   1  24       16.29        7.39      3.43 o 
   8   1  24        1.05        4.04      2.86 o 
   9   1  24       21.64       19.89      4.66 o 
  -8   2  24       11.44       11.77      2.87 o 
  -7   2  24      151.44      144.94     10.24 o 
  -6   2  24      321.03      320.69     31.31 o 
  -5   2  24      221.35      191.28     17.77 o 
  -4   2  24        1.70        4.07      3.59 o 
  -3   2  24     1267.49     1263.91    121.25 o 
  -2   2  24      129.56      127.32     10.79 o 
  -1   2  24       27.70       25.31      3.23 o 
   0   2  24      280.66      277.91     20.89 o 
   1   2  24     1605.17     1879.37     59.72 o 
   2   2  24       50.72       41.75      4.16 o 
   3   2  24        6.72        4.49      1.98 o 
   4   2  24      236.86      225.47     19.69 o 
   5   2  24       71.90       58.98      8.70 o 
   6   2  24      805.23      839.47     83.36 o 
   7   2  24        2.50        7.62      2.85 o 
   8   2  24      141.42      163.95     24.16 o 
  -7   3  24       28.56       27.97      3.78 o 
  -6   3  24       53.47       53.70      4.37 o 
  -5   3  24       38.81       29.23      4.31 o 
  -4   3  24       73.11       55.09      7.88 o 
  -3   3  24        9.22        4.15      2.53 o 
  -2   3  24       72.93       59.75      8.86 o 
  -1   3  24      185.32      211.73      9.61 o 
   0   3  24        5.47        4.19      2.29 o 
   1   3  24      181.79      187.80      8.68 o 
   2   3  24      483.40      521.91     26.08 o 
   3   3  24       77.30       73.68      6.01 o 
   4   3  24      203.77      224.01     18.89 o 
   5   3  24      583.53      638.10     36.33 o 
   6   3  24       36.55       35.56      3.45 o 
   7   3  24      108.59      125.45      9.03 o 
  -5   4  24      254.92      281.71     17.34 o 
  -4   4  24      198.10      205.06     17.94 o 
  -3   4  24        8.49        6.60      2.67 o 
  -2   4  24       42.62       49.02      4.54 o 
  -1   4  24       11.32        7.43      2.27 o 
   0   4  24       52.72       58.86      5.15 o 
   1   4  24      116.55      140.02      8.47 o 
   2   4  24       31.25       39.96      4.59 o 
   3   4  24      127.54      154.92      8.34 o 
   4   4  24       22.03       21.03      2.95 o 
   5   4  24       43.11       52.74      5.71 o 
  -9   1  25      161.69      175.22     16.78 o 
  -8   1  25       14.91       15.67      3.68 o 
  -7   1  25       92.18       88.16      8.63 o 
  -6   1  25       57.85       55.26      5.45 o 
  -5   1  25        0.98        0.57      2.55 o 
  -4   1  25      167.98      151.11     17.63 o 
  -3   1  25        2.92        9.91      4.01 o 
  -2   1  25      310.06      272.33     33.50 o 
  -1   1  25      389.93      339.77     36.63 o 
   0   1  25       33.85       27.49      5.64 o 
   1   1  25       14.17       13.44      3.86 o 
   2   1  25       76.91       62.25      8.16 o 
   3   1  25      238.26      238.19     26.37 o 
   4   1  25        6.00        8.95      3.47 o 
   5   1  25      161.09      125.95     19.03 o 
   6   1  25       26.74       33.96      4.59 o 
   7   1  25        8.06        6.23      5.38 o 
   8   1  25       28.29       32.96      3.83 o 
  -8   2  25       10.89        9.06      2.87 o 
  -7   2  25        0.88        3.23      2.41 o 
  -6   2  25        5.85        7.55      3.36 o 
  -5   2  25      153.01      162.08     10.86 o 
  -4   2  25      127.19      120.57     12.83 o 
  -3   2  25        0.00       -0.30      4.11 o 
  -2   2  25        0.24        2.45      2.81 o 
  -1   2  25       10.52       12.48      3.11 o 
   0   2  25      326.65      354.43     25.36 o 
   1   2  25       23.27       21.81      3.30 o 
   2   2  25      103.47      107.19     10.53 o 
   3   2  25      102.32       83.01     11.86 o 
   4   2  25        8.65        9.33      3.43 o 
   5   2  25        1.40        2.60      2.42 o 
   6   2  25       99.76       72.97     14.97 o 
   7   2  25       24.03       18.24      6.89 o 
   8   2  25       50.12       58.67      8.20 o 
  -7   3  25       24.02       31.13      5.19 o 
  -6   3  25      130.25      149.99     16.38 o 
  -5   3  25        1.76        5.06      4.38 o 
  -4   3  25        2.59        3.96      2.28 o 
  -3   3  25       64.85       74.81      7.46 o 
  -2   3  25       49.12       35.62      5.28 o 
  -1   3  25      190.29      207.01      9.12 o 
   0   3  25       74.87       78.55      5.74 o 
   1   3  25       47.70       35.73      3.72 o 
   2   3  25       30.29       30.89      5.27 o 
   3   3  25       13.44       11.40      2.09 o 
   4   3  25      212.77      244.30     16.55 o 
   5   3  25      135.94      132.84      8.47 o 
   6   3  25        8.96        0.08      2.73 o 
  -4   4  25      143.28      146.69     12.01 o 
  -3   4  25       56.20       53.21      6.97 o 
  -2   4  25        4.15        8.10      2.29 o 
  -1   4  25        0.08       -2.39      2.95 o 
   0   4  25        0.52        4.64      2.71 o 
   1   4  25       66.50       86.25      6.22 o 
   2   4  25       24.65       29.29      3.77 o 
   3   4  25       31.23       35.57      3.60 o 
   4   4  25       46.09       57.23      5.49 o 
  -8   0  26       65.66       77.61     10.75 o 
  -7   0  26      333.65      380.31     47.73 o 
  -6   0  26       23.97       28.20      4.54 o 
  -5   0  26        0.53        5.67      7.99 o 
  -4   0  26      271.74      218.60     36.64 o 
  -3   0  26     1048.40      944.25    145.94 o 
  -2   0  26       91.30       87.60     16.38 o 
  -1   0  26      128.29      126.92     16.78 o 
   0   0  26      143.68      129.34     20.45 o 
   1   0  26       39.26       42.53      6.32 o 
   2   0  26      144.53      101.56     28.48 o 
   3   0  26        0.13        5.13      5.01 o 
   4   0  26      771.71      760.07    193.11 o 
   5   0  26      528.00      583.05    134.89 o 
   6   0  26        7.54       13.54      4.46 o 
   7   0  26        0.68        8.51      7.67 o 
   8   0  26       52.76       78.19     10.16 o 
  -8   1  26        0.05        1.96      1.81 o 
  -7   1  26       70.94       61.23      7.72 o 
  -6   1  26      357.64      354.62     36.20 o 
  -5   1  26      185.98      210.39     19.42 o 
  -4   1  26       34.18       32.54      4.50 o 
  -3   1  26       24.87       21.05      4.98 o 
  -2   1  26       49.01       41.93      5.67 o 
  -1   1  26      129.00      109.56     16.84 o 
   0   1  26      205.07      199.04     23.84 o 
   1   1  26      618.82      683.99     52.78 o 
   2   1  26       52.85       52.21      5.19 o 
   3   1  26      113.61      104.67     11.08 o 
   4   1  26      119.50      115.11     15.99 o 
   5   1  26       12.64       14.49      3.12 o 
   6   1  26        5.82        7.98      5.36 o 
   7   1  26       31.83       37.58      5.45 o 
   8   1  26       31.81       39.51     12.49 o 
  -7   2  26        0.66       -0.66      1.77 o 
  -6   2  26        4.00        2.76      4.01 o 
  -5   2  26      217.19      211.88     23.07 o 
  -4   2  26      339.34      331.77     39.55 o 
  -3   2  26       56.49       49.41      5.99 o 
  -2   2  26      213.89      199.23     21.91 o 
  -1   2  26      440.63      498.82     26.89 o 
   0   2  26       99.99       87.12      9.15 o 
   1   2  26      235.30      255.60     16.73 o 
   2   2  26      146.01      159.14     15.76 o 
   3   2  26      213.69      183.96     20.85 o 
   4   2  26       23.17       16.24      6.08 o 
   5   2  26       11.79        4.41      2.86 o 
   6   2  26      132.00       89.63     20.55 o 
   7   2  26        0.19        6.74      3.11 o 
  -6   3  26        1.14       -0.82      1.88 o 
  -5   3  26        3.03        6.51      2.34 o 
  -4   3  26        0.55       -1.75      1.75 o 
  -3   3  26       25.53       27.08      3.97 o 
  -2   3  26        1.16        1.94      3.73 o 
  -1   3  26       27.56       23.44      3.41 o 
   0   3  26       20.99       19.68      2.98 o 
   1   3  26      267.10      307.25     14.66 o 
   2   3  26       47.09       50.11      4.32 o 
   3   3  26        4.09        2.04      2.95 o 
   4   3  26       60.19       66.58      6.39 o 
   5   3  26      176.94      180.06     10.84 o 
   6   3  26       12.26        6.85      4.18 o 
  -3   4  26       40.02       31.79      5.62 o 
  -2   4  26       12.29        6.46      3.22 o 
  -1   4  26       20.68       27.95      4.29 o 
   0   4  26       89.85      108.32     10.24 o 
   1   4  26      228.36      297.28     12.40 o 
   2   4  26       55.94       69.85      6.14 o 
   3   4  26        3.93        9.56      4.26 o 
  -7   1  27        0.29        3.57      2.14 o 
  -6   1  27       22.02       20.98      3.09 o 
  -5   1  27       97.30       82.30     11.90 o 
  -4   1  27       97.09       87.98     10.83 o 
  -3   1  27       17.01       15.77      5.61 o 
  -2   1  27      381.52      337.93     45.25 o 
  -1   1  27       40.89       27.41      7.93 o 
   0   1  27        0.11        7.66      2.93 o 
   1   1  27        5.07        4.50      3.62 o 
   2   1  27      149.67      152.22     12.79 o 
   3   1  27      180.11      204.71     19.82 o 
   4   1  27      338.93      278.40     44.07 o 
   5   1  27        0.32        4.10      3.89 o 
   6   1  27       18.72       16.99      9.75 o 
   7   1  27       51.66       50.29     12.06 o 
  -7   2  27      218.21      281.05     26.59 o 
  -6   2  27       10.73        3.16      2.44 o 
  -5   2  27       50.59       39.60      5.96 o 
  -4   2  27        3.15        4.56      2.08 o 
  -3   2  27       76.29       64.52      6.04 o 
  -2   2  27       15.59        7.29      4.33 o 
  -1   2  27       34.94       41.66      4.75 o 
   0   2  27       23.37       22.48      3.20 o 
   1   2  27       34.19       37.57      3.98 o 
   2   2  27       80.46       77.05      9.14 o 
   3   2  27       88.49       80.09      8.53 o 
   4   2  27       13.51       10.48      3.72 o 
   5   2  27       61.03       61.99      9.57 o 
   6   2  27       98.70       85.95     17.79 o 
  -5   3  27       89.33      105.86      8.27 o 
  -4   3  27        4.55        8.43      2.34 o 
  -3   3  27       30.50       28.77      3.54 o 
  -2   3  27        0.04       -1.88      3.01 o 
  -1   3  27        0.22        0.80      2.46 o 
   0   3  27        1.11       -2.26      2.26 o 
   1   3  27       37.34       48.74      4.36 o 
   2   3  27      109.91      126.19      9.30 o 
   3   3  27       31.36       27.63      3.60 o 
   4   3  27      120.09      143.31      8.10 o 
   5   3  27       16.65        7.68      4.14 o 
   0   4  27       17.23       22.09      6.88 o 
  -7   0  28       99.15      108.30     11.89 o 
  -6   0  28        0.71       10.23      3.01 o 
  -5   0  28        0.69        0.75      5.19 o 
  -4   0  28       36.96       34.79      6.21 o 
  -3   0  28      114.76       92.17     15.70 o 
  -2   0  28       80.43       70.12     14.38 o 
  -1   0  28        3.99        1.32      7.09 o 
   0   0  28      276.44      253.49     51.26 o 
   1   0  28      311.13      255.90     61.03 o 
   2   0  28      366.71      375.36     65.75 o 
   3   0  28      418.47      416.48     92.26 o 
   4   0  28       78.79       49.13     13.95 o 
   5   0  28      156.21      112.98     38.67 o 
   6   0  28        0.05        4.82      5.78 o 
   7   0  28        0.37        5.83      7.73 o 
  -7   1  28       20.57       12.30      8.26 o 
  -6   1  28       78.31       80.38      7.20 o 
  -5   1  28        1.42        3.56      3.31 o 
  -4   1  28        9.88        4.82      2.63 o 
  -3   1  28       21.85       15.10      3.65 o 
  -2   1  28       10.64       15.29      5.30 o 
  -1   1  28      384.57      391.56     63.44 o 
   0   1  28      537.06      496.04     79.99 o 
   1   1  28        5.20       10.32      4.51 o 
   2   1  28       16.85       17.54      4.22 o 
   3   1  28       81.18       91.81     10.30 o 
   4   1  28        0.02        0.46      2.11 o 
   5   1  28      101.48       93.04     12.20 o 
   6   1  28      266.52      326.46     62.00 o 
  -6   2  28        1.69        3.32      1.89 o 
  -5   2  28      122.48      103.71     15.16 o 
  -4   2  28        9.47       12.98      2.35 o 
  -3   2  28       29.73       30.54      3.71 o 
  -2   2  28       44.69       48.66      7.19 o 
  -1   2  28      128.28      119.11     14.54 o 
   0   2  28       56.62       46.19      8.87 o 
   1   2  28       10.07        7.34      4.65 o 
   2   2  28      224.59      230.92     24.74 o 
   3   2  28       20.02       25.28      2.79 o 
   4   2  28       11.33       11.14      2.74 o 
   5   2  28      132.00      148.52     15.88 o 
   6   2  28       18.31       -9.46      9.46 o 
  -4   3  28      157.85      186.29     15.36 o 
  -3   3  28       29.27       27.72      3.47 o 
  -2   3  28      187.49      204.78     18.99 o 
  -1   3  28       33.23       31.07      4.25 o 
   0   3  28       43.08       45.26      5.15 o 
   1   3  28       20.05       23.57      3.18 o 
   2   3  28        6.71        5.75      2.15 o 
   3   3  28       69.84       85.99      6.19 o 
   4   3  28       63.47       72.89     13.64 o 
  -6   1  29        1.97        4.56      3.41 o 
  -5   1  29        0.34        0.70      3.61 o 
  -4   1  29       17.01       23.88      5.34 o 
  -3   1  29      166.30      163.88     23.66 o 
  -2   1  29       38.77       32.91      6.84 o 
  -1   1  29        0.03        5.10      6.82 o 
   0   1  29        3.62        0.18      3.22 o 
   1   1  29      135.96       91.10     15.08 o 
   2   1  29        0.20       10.86      5.03 o 
   3   1  29       24.96       28.29      6.51 o 
   4   1  29        5.13        7.19      2.80 o 
   5   1  29        3.96       -0.60      3.53 o 
   6   1  29        2.78        4.26      3.42 o 
  -5   2  29      120.90      123.76     33.69 o 
  -4   2  29      103.29       98.56     11.08 o 
  -3   2  29       21.46       19.40      3.68 o 
  -2   2  29        9.55        6.87      3.08 o 
  -1   2  29       77.41       93.73      8.08 o 
   0   2  29      185.03      182.22     23.59 o 
   1   2  29       10.28        9.75      2.38 o 
   2   2  29       83.16       66.69     12.47 o 
   3   2  29       35.29       39.01      7.72 o 
   4   2  29        0.10        2.18      2.23 o 
   5   2  29        7.63        8.56     11.05 o 
  -2   3  29       26.71       28.07      3.84 o 
  -1   3  29       32.72       44.99      5.12 o 
   0   3  29       71.03       74.61      9.76 o 
   1   3  29       92.68       93.95      7.10 o 
   2   3  29      304.60      415.11     18.05 o 
  -5   0  30      395.08      443.59    184.61 o 
  -4   0  30      101.42      129.02     13.41 o 
  -3   0  30       76.50       73.18     10.58 o 
  -2   0  30       39.23       44.61     10.04 o 
  -1   0  30      355.79      262.44     62.64 o 
   0   0  30        3.21        5.27     10.96 o 
   1   0  30       64.08       56.48     12.78 o 
   2   0  30       89.36       59.08     13.37 o 
   3   0  30      468.43      170.12     23.42 o 
   4   0  30      271.41      315.52     48.89 o 
   5   0  30        0.81        8.32      3.17 o 
  -5   1  30       15.41       26.37      3.27 o 
  -4   1  30        5.18        5.47      1.85 o 
  -3   1  30      106.80       95.60     18.44 o 
  -2   1  30       36.40       44.34      8.06 o 
  -1   1  30       23.73       24.62      5.87 o 
   0   1  30       26.34       17.20      4.92 o 
   1   1  30        1.64        0.54      2.05 o 
   2   1  30       34.23       37.80      8.52 o 
   3   1  30       14.88        5.78      3.15 o 
   4   1  30        0.84        2.52      2.70 o 
   5   1  30       52.97       65.47     11.15 o 
  -4   2  30        2.84        5.13      5.84 o 
  -3   2  30        6.00        5.39      2.40 o 
  -2   2  30       14.80       13.91      4.02 o 
  -1   2  30       15.38       16.32      4.32 o 
   0   2  30       39.20       46.30      6.00 o 
   1   2  30       12.69       12.24      2.66 o 
   2   2  30       73.33       52.48     16.19 o 
   3   2  30      108.89      123.91     24.90 o 
  -4   1  31       49.49       50.06      6.16 o 
  -3   1  31      255.51      270.00     39.83 o 
  -2   1  31       16.82       15.85      4.62 o 
  -1   1  31      126.85      128.02     26.09 o 
   0   1  31       12.07        5.92      3.78 o 
   1   1  31        0.02        7.62      3.35 o 
   2   1  31        4.03        5.02      6.15 o 
   3   1  31       54.63        6.34      5.86 o 
  -2   2  31       88.21       94.16      7.83 o 
  -1   2  31       58.13       51.49      6.58 o 
   0   2  31       71.45       66.52      6.75 o 
   1   2  31        4.12        1.81      3.62 o 
  -3   0  32      104.78      109.60     15.20 o 
  -2   0  32      275.97      357.66     28.40 o 
  -1   0  32      145.38      107.19     91.54 o 
   0   0  32        0.00       -5.59     10.69 o 
   1   0  32      116.24       35.88      9.83 o 
   2   0  32       11.58        3.14     16.51 o 
  -2   1  32       13.95       11.85      4.12 o 
  -1   1  32        1.08       -2.22      2.22 o 
   0   1  32      195.04      206.11     52.95 o 
   1   1  32        5.05       29.42     11.81 o 
                                                 
